# Supplementary material for: Impact of Skin Decontamination Wipe Solutions on the Percutaneous Absorption of Polycyclic Aromatic Hydrocarbons
Source: Toxics. 2024 Sep 30;12(10):716. doi: 10.3390/toxics12100716 (PMC11511401; doi:10.3390/toxics12100716)
Supplement: Supplementary file 1 [file toxics-12-00716-s001.zip › Decon Wipe Effects on Dermal Absorption Data_Supplementary File.xlsx]

## Sheet: Set Up
	WIPE Ingredients Set Up
	Date	Cell	System	Membrane	Thickness	Chemical	Temp	Wipe Code
	11.17.22	1	Black	Pig	25.5	PHEN	37C	Wipe 1
	11.17.22	2	Black	Pig	22.5	PHEN	37C	Wipe 1
	11.17.22	12	Black	Pig	24.5	PHEN	37C	Wipe 1
	11.17.22	1	Red	Pig	25	PHEN	37C	Wipe 1
	11.17.22	2	Red	Pig	21	PHEN	37C	Wipe 1
	11.17.22	12	Red	Pig	22	PHEN	37C	Wipe 1
	11.17.22	3	Black	Pig	25	PHEN	37C	Wipe 2
	11.17.22	4	Black	Pig	25	PHEN	37C	Wipe 2
	11.17.22	13	Black	Pig	24.5	PHEN	37C	Wipe 2
	11.17.22	3	Red	Pig	21.5	PHEN	37C	Wipe 2
	11.17.22	4	Red	Pig	22	PHEN	37C	Wipe 2
	11.17.22	13	Red	Pig	22.5	PHEN	37C	Wipe 2
	11.17.22	5	Black	Pig	25	PHEN	37C	Wipe 3
	11.17.22	8	Black	Pig	22.5	PHEN	37C	Wipe 3
	11.17.22	5	Red	Pig	23.5	PHEN	37C	Wipe 3
	11.17.22	8	Red	Pig	25	PHEN	37C	Wipe 3
	11.17.22	9	Red	Pig	22.5	PHEN	37C	Wipe 3
	11.17.22	6	Black	Pig	22.5	PHEN	37C	Wipe 4
	11.17.22	10	Black	Pig	23	PHEN	37C	Wipe 4
	11.17.22	11	Black	Pig	24.5	PHEN	37C	Wipe 4
	11.17.22	6	Red	Pig	22.5	PHEN	37C	Wipe 4
	11.17.22	10	Red	Pig	24.5	PHEN	37C	Wipe 4
	11.17.22	11	Red	Pig	24.5	PHEN	37C	Wipe 4

## Sheet: Dose
											Phen
		DPM	Net DPM/10uL	uCi/uL counted	Sample Size (µL)	Dose Check (uCi)	Dose vol (uL)	Calculated Dose (µCi)			0.30859	uCi/ug
	Dose	Background	45
	Pre Dose 1	412507	412462	0.0185794	10	0.185794	100	1.85794	Average	Dose uCi	Dose ug/cm2	Dose ug/mL
	Pre Dose 2	418659	418614	0.0188565	10	0.188565	100	1.88565	1.87954	1.78306	9.02828	57.781
	Pre Dose 3	420744	420699	0.0189504	10	0.189504	100	1.89504	µCi
	Post Dose 1	379842	379797	0.017108	10	0.17108	100	1.7108	Average
	Post Dose 2	390231	390186	0.0175759	10	0.175759	100	1.75759	1.68659
	Post Dose 3	353329	353284	0.0159137	10	0.159137	100	1.59137	µCi

## Sheet: Data
Wipe			11.17.22 Blank	50
Date	Black/Red	Cell #	Wipe	DPBM1	NET DPM	NET DPM/mL	Chemical	Vial Weight Before	Vial Weight After	Sample Weight (mL)	Total DPM in Sample	Total uCi in Sample	Dose uCi	% Dose Absorb (uCi)	Total ug in Sample	Total ug/cm2 in Sample	Dose ug/cm2	% Dose Absorb (ug/cm2)	Time (hrs)	Flux (% Dose/hr)	Cumulative Mass (ug/cm2)	Cumualtive % Dose
11.17.22	Black	1-0	Wipe 1	106	56	56	PHEN	15.97	17.25	1.28	71.68	3.22883e-05	1.78306	1.81083e-05	0.000104632	0.000163487	9.02828	1.81083e-05	0	#DIV/0!	0.000163487	1.81083e-05
11.17.22	Black	1-1	Wipe 1	288.333	238.333	238.333	PHEN	16.34	17.44	1.1	262.167	0.000118093	1.78306	6.62304e-05	0.000382686	0.000597947	9.02828	6.62304e-05	0.25	0.000264922	0.000761434	8.43387e-05
11.17.22	Black	1-2	Wipe 1	154.333	104.333	104.333	PHEN	16.13	17.29	1.16	121.027	5.45165e-05	1.78306	3.05746e-05	0.000176663	0.000276036	9.02828	3.05746e-05	0.25	0.000122298	0.00103747	0.000114913
11.17.22	Black	1-3	Wipe 1	119.333	69.3333	69.3333	PHEN	15.86	17.22	1.36	94.2933	4.24745e-05	1.78306	2.38211e-05	0.00013764	0.000215063	9.02828	2.38211e-05	0.25	9.52842e-05	0.00125253	0.000138734
11.17.22	Black	1-4	Wipe 1	128	78	78	PHEN	16.03	16.91	0.88	68.64	3.09189e-05	1.78306	1.73403e-05	0.000100194	0.000156553	9.02828	1.73403e-05	0.25	6.93613e-05	0.00140909	0.000156075
11.17.22	Black	1-5	Wipe 1	217.333	167.333	167.333	PHEN	16.22	18.44	2.22	371.48	0.000167333	1.78306	9.38459e-05	0.000542251	0.000847268	9.02828	9.38459e-05	0.5	0.000187692	0.00225635	0.000249921
11.17.22	Black	1-6	Wipe 1	475.667	425.667	425.667	PHEN	16.28	18.53	2.25	957.75	0.000431419	1.78306	0.000241954	0.00139803	0.00218443	9.02828	0.000241954	0.5	0.000483907	0.00444078	0.000491874
11.17.22	Black	1-7	Wipe 1	819	769	769	PHEN	15.95	18.16	2.21	1699.49	0.000765536	1.78306	0.000429337	0.00248075	0.00387618	9.02828	0.000429337	0.5	0.000858674	0.00831696	0.000921211
11.17.22	Black	1-8	Wipe 1	979.667	929.667	929.667	PHEN	15.92	18.12	2.2	2045.27	0.000921291	1.78306	0.00051669	0.00298549	0.00466482	9.02828	0.00051669	0.5	0.00103338	0.0129818	0.0014379
11.17.22	Black	1-9	Wipe 1	1225.67	1175.67	1175.67	PHEN	16	20.52	4.52	5314.01	0.0023937	1.78306	0.00134246	0.00775689	0.0121201	9.02828	0.00134246	1	0.00134246	0.0251019	0.00278037
11.17.22	Black	1-10	Wipe 1	1415.33	1365.33	1365.33	PHEN	16.15	20.65	4.5	6144	0.00276757	1.78306	0.00155214	0.00896843	0.0140132	9.02828	0.00155214	2	0.00077607	0.0391151	0.00433251
11.17.22	Black	1-11	Wipe 1	1284.67	1234.67	1234.67	PHEN	16.26	20.65	4.39	5420.19	0.00244153	1.78306	0.00136929	0.00791187	0.0123623	9.02828	0.00136929	2	0.000684643	0.0514774	0.00570179
11.17.22	Black	2-0	Wipe 1	62	12	12	PHEN	15.97	17.48	1.51	18.12	8.16216e-06	1.78306	4.5776e-06	2.64499e-05	4.13279e-05	9.02828	4.5776e-06	0	#DIV/0!	4.13279e-05	4.5776e-06
11.17.22	Black	2-1	Wipe 1	102	52	52	PHEN	16.18	17.31	1.13	58.76	2.64685e-05	1.78306	1.48444e-05	8.57723e-05	0.000134019	9.02828	1.48444e-05	0.25	5.93775e-05	0.000175347	1.9422e-05
11.17.22	Black	2-2	Wipe 1	92.6667	42.6667	42.6667	PHEN	15.93	17.13	1.2	51.2	2.30631e-05	1.78306	1.29345e-05	7.47369e-05	0.000116776	9.02828	1.29345e-05	0.25	5.1738e-05	0.000292123	3.23565e-05
11.17.22	Black	2-3	Wipe 1	108	58	58	PHEN	15.86	17.25	1.39	80.62	3.63153e-05	1.78306	2.03668e-05	0.000117681	0.000183877	9.02828	2.03668e-05	0.25	8.14672e-05	0.000476001	5.27233e-05
11.17.22	Black	2-4	Wipe 1	136	86	86	PHEN	16.06	16.94	0.88	75.68	3.40901e-05	1.78306	1.91188e-05	0.00011047	0.00017261	9.02828	1.91188e-05	0.25	7.64753e-05	0.000648611	7.18421e-05
11.17.22	Black	2-5	Wipe 1	363.667	313.667	313.667	PHEN	16.32	18.62	2.3	721.433	0.00032497	1.78306	0.000182254	0.00105308	0.00164544	9.02828	0.000182254	0.5	0.000364507	0.00229405	0.000254096
11.17.22	Black	2-6	Wipe 1	613.333	563.333	563.333	PHEN	16.28	18.61	2.33	1312.57	0.000591246	1.78306	0.00033159	0.00191596	0.00299369	9.02828	0.00033159	0.5	0.00066318	0.00528774	0.000585686
11.17.22	Black	2-7	Wipe 1	891.667	841.667	841.667	PHEN	15.91	18.19	2.28	1919	0.000864414	1.78306	0.000484791	0.00280117	0.00437683	9.02828	0.000484791	0.5	0.000969583	0.00966457	0.00107048
11.17.22	Black	2-8	Wipe 1	1112.33	1062.33	1062.33	PHEN	16.16	18.45	2.29	2432.74	0.00109583	1.78306	0.000614577	0.00355109	0.00554857	9.02828	0.000614577	0.5	0.00122915	0.0152131	0.00168505
11.17.22	Black	2-9	Wipe 1	1263.67	1213.67	1213.67	PHEN	15.98	20.7	4.72	5728.51	0.00258041	1.78306	0.00144718	0.00836193	0.0130655	9.02828	0.00144718	1	0.00144718	0.0282787	0.00313223
11.17.22	Black	2-10	Wipe 1	1319	1269	1269	PHEN	16.02	25.39	9.37	11890.5	0.00535609	1.78306	0.00300387	0.0173567	0.0271198	9.02828	0.00300387	2	0.00150194	0.0553985	0.0061361
11.17.22	Black	2-11	Wipe 1	1390	1340	1340	PHEN	15.99	25.26	9.27	12421.8	0.00559541	1.78306	0.00313808	0.0181322	0.0283315	9.02828	0.00313808	2	0.00156904	0.08373	0.00927418
11.17.22	Black	12-0	Wipe 1	82.6667	32.6667	32.6667	PHEN	16.02	16.92	0.9	29.4	1.32432e-05	1.78306	7.42724e-06	4.29153e-05	6.70552e-05	9.02828	7.42724e-06	0	#DIV/0!	6.70552e-05	7.42724e-06
11.17.22	Black	12-1	Wipe 1	136.333	86.3333	86.3333	PHEN	15.88	17.09	1.21	104.463	4.70556e-05	1.78306	2.63903e-05	0.000152486	0.000238259	9.02828	2.63903e-05	0.25	0.000105561	0.000305314	3.38175e-05
11.17.22	Black	12-2	Wipe 1	119	69	69	PHEN	16.02	17.29	1.27	87.63	3.9473e-05	1.78306	2.21377e-05	0.000127914	0.000199866	9.02828	2.21377e-05	0.25	8.85509e-05	0.00050518	5.59552e-05
11.17.22	Black	12-3	Wipe 1	118	68	68	PHEN	15.86	17.33	1.47	99.96	4.5027e-05	1.78306	2.52526e-05	0.000145912	0.000227988	9.02828	2.52526e-05	0.25	0.00010101	0.000733167	8.12078e-05
11.17.22	Black	12-4	Wipe 1	104	54	54	PHEN	15.82	16.77	0.95	51.3	2.31081e-05	1.78306	1.29598e-05	7.48829e-05	0.000117004	9.02828	1.29598e-05	0.25	5.18391e-05	0.000850172	9.41676e-05
11.17.22	Black	12-5	Wipe 1	143.333	93.3333	93.3333	PHEN	16.06	18.51	2.45	228.667	0.000103003	1.78306	5.77674e-05	0.000333786	0.00052154	9.02828	5.77674e-05	0.5	0.000115535	0.00137171	0.000151935
11.17.22	Black	12-6	Wipe 1	352	302	302	PHEN	16.11	18.58	2.47	745.94	0.000336009	1.78306	0.000188445	0.00108885	0.00170133	9.02828	0.000188445	0.5	0.000376889	0.00307304	0.00034038
11.17.22	Black	12-7	Wipe 1	628	578	578	PHEN	15.95	18.41	2.46	1421.88	0.000640486	1.78306	0.000359205	0.00207553	0.00324301	9.02828	0.000359205	0.5	0.000718411	0.00631605	0.000699585
11.17.22	Black	12-8	Wipe 1	865.667	815.667	815.667	PHEN	16.06	18.54	2.48	2022.85	0.000911195	1.78306	0.000511028	0.00295277	0.0046137	9.02828	0.000511028	0.5	0.00102206	0.0109298	0.00121061
11.17.22	Black	12-9	Wipe 1	1002	952	952	PHEN	16.15	21.1	4.95	4712.4	0.0021227	1.78306	0.00119048	0.00687871	0.010748	9.02828	0.00119048	1	0.00119048	0.0216777	0.00240109
11.17.22	Black	12-10	Wipe 1	1003.33	953.333	953.333	PHEN	16.17	26.11	9.94	9476.13	0.00426853	1.78306	0.00239393	0.0138324	0.0216131	9.02828	0.00239393	2	0.00119696	0.0432908	0.00479502
11.17.22	Black	12-11	Wipe 1	1218.33	1168.33	1168.33	PHEN	16.17	25.99	9.82	11473	0.00516803	1.78306	0.0028984	0.0167472	0.0261676	9.02828	0.0028984	2	0.0014492	0.0694584	0.00769342
11.17.22	Red	1-0	Wipe 1	63	13	13	PHEN	16.17	17.41	1.24	16.12	7.26126e-06	1.78306	4.07235e-06	2.35304e-05	3.67663e-05	9.02828	4.07235e-06	0	#DIV/0!	3.67663e-05	4.07235e-06
11.17.22	Red	1-1	Wipe 1	114	64	64	PHEN	16.16	17.28	1.12	71.68	3.22883e-05	1.78306	1.81083e-05	0.000104632	0.000163487	9.02828	1.81083e-05	0.25	7.24332e-05	0.000200253	2.21807e-05
11.17.22	Red	1-2	Wipe 1	73.3333	23.3333	23.3333	PHEN	16.1	17.29	1.19	27.7667	1.25075e-05	1.78306	7.01461e-06	4.05311e-05	6.33299e-05	9.02828	7.01461e-06	0.25	2.80585e-05	0.000263583	2.91953e-05
11.17.22	Red	1-3	Wipe 1	104.333	54.3333	54.3333	PHEN	16.15	17.5	1.35	73.35	3.30405e-05	1.78306	1.85302e-05	0.000107069	0.000167296	9.02828	1.85302e-05	0.25	7.41208e-05	0.000430879	4.77255e-05
11.17.22	Red	1-4	Wipe 1	132	82	82	PHEN	16.09	16.95	0.86	70.52	3.17658e-05	1.78306	1.78153e-05	0.000102938	0.000160841	9.02828	1.78153e-05	0.25	7.12611e-05	0.00059172	6.55407e-05
11.17.22	Red	1-5	Wipe 1	744	694	694	PHEN	16.19	18.48	2.29	1589.26	0.000715883	1.78306	0.00040149	0.00231985	0.00362477	9.02828	0.00040149	0.5	0.00080298	0.00421649	0.000467031
11.17.22	Red	1-6	Wipe 1	1450.33	1400.33	1400.33	PHEN	16.08	18.36	2.28	3192.76	0.00143818	1.78306	0.000806578	0.00466049	0.00728201	9.02828	0.000806578	0.5	0.00161316	0.0114985	0.00127361
11.17.22	Red	1-7	Wipe 1	1710.67	1660.67	1660.67	PHEN	15.97	18.27	2.3	3819.53	0.00172051	1.78306	0.000964918	0.00557539	0.00871155	9.02828	0.000964918	0.5	0.00192984	0.0202101	0.00223853
11.17.22	Red	1-8	Wipe 1	1755.67	1705.67	1705.67	PHEN	16.14	18.41	2.27	3871.86	0.00174408	1.78306	0.000978138	0.00565178	0.0088309	9.02828	0.000978138	0.5	0.00195628	0.029041	0.00321666
11.17.22	Red	1-9	Wipe 1	1818.67	1768.67	1768.67	PHEN	16.05	20.65	4.6	8135.87	0.0036648	1.78306	0.00205534	0.011876	0.0185562	9.02828	0.00205534	1	0.00205534	0.0475972	0.005272
11.17.22	Red	1-10	Wipe 1	1692.67	1642.67	1642.67	PHEN	16.02	25.15	9.13	14997.5	0.00675565	1.78306	0.00378879	0.021892	0.0342062	9.02828	0.00378879	2	0.00189439	0.0818034	0.00906079
11.17.22	Red	1-11	Wipe 1	1654.67	1604.67	1604.67	PHEN	16.1	25.7	9.6	15404.8	0.0069391	1.78306	0.00389167	0.0224865	0.0351351	9.02828	0.00389167	2	0.00194584	0.116939	0.0129525
11.17.22	Red	2-0	Wipe 1	150.333	100.333	100.333	PHEN	16.13	17.47	1.34	134.447	6.05616e-05	1.78306	3.39649e-05	0.000196252	0.000306645	9.02828	3.39649e-05	0	#DIV/0!	0.000306645	3.39649e-05
11.17.22	Red	2-1	Wipe 1	242	192	192	PHEN	16.18	17.34	1.16	222.72	0.000100324	1.78306	5.62651e-05	0.000325106	0.000507977	9.02828	5.62651e-05	0.25	0.00022506	0.000814622	9.023e-05
11.17.22	Red	2-2	Wipe 1	222.667	172.667	172.667	PHEN	16.04	17.26	1.22	210.653	9.48889e-05	1.78306	5.32167e-05	0.000307492	0.000480456	9.02828	5.32167e-05	0.25	0.000212867	0.00129508	0.000143447
11.17.22	Red	2-3	Wipe 1	215	165	165	PHEN	16.08	17.5	1.42	234.3	0.000105541	1.78306	5.91905e-05	0.000342009	0.000534389	9.02828	5.91905e-05	0.25	0.000236762	0.00182947	0.000202637
11.17.22	Red	2-4	Wipe 1	221.667	171.667	171.667	PHEN	16.11	16.98	0.87	149.35	6.72748e-05	1.78306	3.77299e-05	0.000218007	0.000340636	9.02828	3.77299e-05	0.25	0.000150919	0.0021701	0.000240367
11.17.22	Red	2-5	Wipe 1	663.333	613.333	613.333	PHEN	16.15	18.51	2.36	1447.47	0.000652012	1.78306	0.000365669	0.00211287	0.00330137	9.02828	0.000365669	0.5	0.000731339	0.00547147	0.000606036
11.17.22	Red	2-6	Wipe 1	942.667	892.667	892.667	PHEN	16.05	18.42	2.37	2115.62	0.000952982	1.78306	0.000534463	0.00308818	0.00482528	9.02828	0.000534463	0.5	0.00106893	0.0102968	0.0011405
11.17.22	Red	2-7	Wipe 1	1052	1002	1002	PHEN	16.2	18.58	2.38	2384.76	0.00107422	1.78306	0.000602455	0.00348105	0.00543914	9.02828	0.000602455	0.5	0.00120491	0.0157359	0.00174295
11.17.22	Red	2-8	Wipe 1	1021	971	971	PHEN	15.87	18.17	2.3	2233.3	0.00100599	1.78306	0.000564192	0.00325996	0.00509369	9.02828	0.000564192	0.5	0.00112838	0.0208296	0.00230715
11.17.22	Red	2-9	Wipe 1	1047.33	997.333	997.333	PHEN	16.02	20.81	4.79	4777.23	0.0021519	1.78306	0.00120686	0.00697334	0.0108958	9.02828	0.00120686	1	0.00120686	0.0317254	0.003514
11.17.22	Red	2-10	Wipe 1	981	931	931	PHEN	16.13	25.65	9.52	8863.12	0.0039924	1.78306	0.00223906	0.0129375	0.0202149	9.02828	0.00223906	2	0.00111953	0.0519403	0.00575307
11.17.22	Red	2-11	Wipe 1	1153.33	1103.33	1103.33	PHEN	16.21	25.71	9.5	10481.7	0.00472147	1.78306	0.00264795	0.0153001	0.0239065	9.02828	0.00264795	2	0.00132398	0.0758468	0.00840102
11.17.22	Red	12-0	Wipe 1	66	16	16	PHEN	15.72	16.41	0.69	11.04	4.97297e-06	1.78306	2.789e-06	1.61151e-05	2.51799e-05	9.02828	2.789e-06	0	#DIV/0!	2.51799e-05	2.789e-06
11.17.22	Red	12-1	Wipe 1	68.3333	18.3333	18.3333	PHEN	15.8	16.96	1.16	21.2667	9.57958e-06	1.78306	5.37254e-06	3.10431e-05	4.85048e-05	9.02828	5.37254e-06	0.25	2.14901e-05	7.36847e-05	8.16154e-06
11.17.22	Red	12-2	Wipe 1	51.3333	1.33333	1.33333	PHEN	16.13	17.36	1.23	1.64	7.38739e-07	1.78306	4.14308e-07	2.39392e-06	3.74049e-06	9.02828	4.14308e-07	0.25	1.65723e-06	7.74252e-05	8.57585e-06
11.17.22	Red	12-3	Wipe 1	77.6667	27.6667	27.6667	PHEN	15.93	17.34	1.41	39.01	1.75721e-05	1.78306	9.85498e-06	5.69431e-05	8.89736e-05	9.02828	9.85498e-06	0.25	3.94199e-05	0.000166399	1.84308e-05
11.17.22	Red	12-4	Wipe 1	86.3333	36.3333	36.3333	PHEN	16.26	17.18	0.92	33.4267	1.50571e-05	1.78306	8.44448e-06	4.87931e-05	7.62392e-05	9.02828	8.44448e-06	0.25	3.37779e-05	0.000242638	2.68753e-05
11.17.22	Red	12-5	Wipe 1	419	369	369	PHEN	15.89	18.27	2.38	878.22	0.000395595	1.78306	0.000221862	0.00128194	0.00200303	9.02828	0.000221862	0.5	0.000443724	0.00224567	0.000248737
11.17.22	Red	12-6	Wipe 1	995	945	945	PHEN	15.97	18.36	2.39	2258.55	0.00101736	1.78306	0.000570571	0.00329682	0.00515128	9.02828	0.000570571	0.5	0.00114114	0.00739695	0.000819308
11.17.22	Red	12-7	Wipe 1	1652.33	1602.33	1602.33	PHEN	15.98	18.36	2.38	3813.55	0.00171782	1.78306	0.000963407	0.00556666	0.00869791	9.02828	0.000963407	0.5	0.00192681	0.0160949	0.00178272
11.17.22	Red	12-8	Wipe 1	1950.33	1900.33	1900.33	PHEN	15.99	18.38	2.39	4541.8	0.00204585	1.78306	0.00114738	0.00662968	0.0103589	9.02828	0.00114738	0.5	0.00229476	0.0264537	0.0029301
11.17.22	Red	12-9	Wipe 1	1900.33	1850.33	1850.33	PHEN	15.86	20.66	4.8	8881.6	0.00400072	1.78306	0.00224373	0.0129645	0.0202571	9.02828	0.00224373	1	0.00224373	0.0467108	0.00517383
11.17.22	Red	12-10	Wipe 1	1883.67	1833.67	1833.67	PHEN	15.94	25.52	9.58	17566.5	0.00791285	1.78306	0.00443778	0.0256419	0.0400655	9.02828	0.00443778	2	0.00221889	0.0867763	0.00961161
11.17.22	Red	12-11	Wipe 1	1753	1703	1703	PHEN	15.9	25.44	9.54	16246.6	0.0073183	1.78306	0.00410434	0.0237153	0.0370551	9.02828	0.00410434	2	0.00205217	0.123831	0.0137159
11.17.22	Black	3-0	Wipe 2	70	20	20	PHEN	15.98	17.47	1.49	29.8	1.34234e-05	1.78306	7.52829e-06	4.34992e-05	6.79675e-05	9.02828	7.52829e-06	0	#DIV/0!	6.79675e-05	7.52829e-06
11.17.22	Black	3-1	Wipe 2	122.333	72.3333	72.3333	PHEN	16.21	17.36	1.15	83.1833	3.747e-05	1.78306	2.10144e-05	0.000121423	0.000189724	9.02828	2.10144e-05	0.25	8.40575e-05	0.000257691	2.85427e-05
11.17.22	Black	3-2	Wipe 2	103	53	53	PHEN	16.34	17.54	1.2	63.6	2.86486e-05	1.78306	1.60671e-05	9.28372e-05	0.000145058	9.02828	1.60671e-05	0.25	6.42683e-05	0.000402749	4.46097e-05
11.17.22	Black	3-3	Wipe 2	106.333	56.3333	56.3333	PHEN	16.07	17.47	1.4	78.8667	3.55255e-05	1.78306	1.99239e-05	0.000115122	0.000179878	9.02828	1.99239e-05	0.25	7.96954e-05	0.000582628	6.45336e-05
11.17.22	Black	3-4	Wipe 2	78	28	28	PHEN	15.93	16.81	0.88	24.64	1.10991e-05	1.78306	6.22473e-06	3.59671e-05	5.61986e-05	9.02828	6.22473e-06	0.25	2.48989e-05	0.000638826	7.07583e-05
11.17.22	Black	3-5	Wipe 2	96.3333	46.3333	46.3333	PHEN	16.18	18.48	2.3	106.567	4.8003e-05	1.78306	2.69216e-05	0.000155556	0.000243056	9.02828	2.69216e-05	0.5	5.38433e-05	0.000881882	9.768e-05
11.17.22	Black	3-6	Wipe 2	184	134	134	PHEN	16.19	18.54	2.35	314.9	0.000141847	1.78306	7.95523e-05	0.000459661	0.000718221	9.02828	7.95523e-05	0.5	0.000159105	0.0016001	0.000177232
11.17.22	Black	3-7	Wipe 2	305.333	255.333	255.333	PHEN	16.09	18.39	2.3	587.267	0.000264535	1.78306	0.000148359	0.000857236	0.00133943	9.02828	0.000148359	0.5	0.000296719	0.00293953	0.000325592
11.17.22	Black	3-8	Wipe 2	551	501	501	PHEN	15.93	18.26	2.33	1167.33	0.000525824	1.78306	0.000294899	0.00170396	0.00266243	9.02828	0.000294899	0.5	0.000589798	0.00560197	0.000620491
11.17.22	Black	3-9	Wipe 2	857.667	807.667	807.667	PHEN	16.21	20.95	4.74	3828.34	0.00172448	1.78306	0.000967142	0.00558825	0.00873164	9.02828	0.000967142	1	0.000967142	0.0143336	0.00158763
11.17.22	Black	3-10	Wipe 2	1293.67	1243.67	1243.67	PHEN	16	25.47	9.47	11777.5	0.00530519	1.78306	0.00297532	0.0171917	0.026862	9.02828	0.00297532	2	0.00148766	0.0411957	0.00456296
11.17.22	Black	3-11	Wipe 2	1511	1461	1461	PHEN	16.01	25.37	9.36	13675	0.00615989	1.78306	0.00345467	0.0199614	0.0311897	9.02828	0.00345467	2	0.00172733	0.0723854	0.00801762
11.17.22	Black	4-0	Wipe 2	158	108	108	PHEN	15.99	17.63	1.64	177.12	7.97838e-05	1.78306	4.47453e-05	0.000258543	0.000403973	9.02828	4.47453e-05	0	#DIV/0!	0.000403973	4.47453e-05
11.17.22	Black	4-1	Wipe 2	217	167	167	PHEN	16.13	17.32	1.19	198.73	8.9518e-05	1.78306	5.02046e-05	0.000290087	0.000453261	9.02828	5.02046e-05	0.25	0.000200818	0.000857235	9.49499e-05
11.17.22	Black	4-2	Wipe 2	201.667	151.667	151.667	PHEN	16	17.22	1.22	185.033	8.33483e-05	1.78306	4.67444e-05	0.000270094	0.000422022	9.02828	4.67444e-05	0.25	0.000186978	0.00127926	0.000141694
11.17.22	Black	4-3	Wipe 2	172	122	122	PHEN	16.35	17.79	1.44	175.68	7.91351e-05	1.78306	4.43815e-05	0.000256441	0.000400689	9.02828	4.43815e-05	0.25	0.000177526	0.00167995	0.000186076
11.17.22	Black	4-4	Wipe 2	162.667	112.667	112.667	PHEN	15.9	16.84	0.94	105.907	4.77057e-05	1.78306	2.67549e-05	0.000154593	0.000241551	9.02828	2.67549e-05	0.25	0.00010702	0.0019215	0.000212831
11.17.22	Black	4-5	Wipe 2	286	236	236	PHEN	16.11	18.47	2.36	556.96	0.000250883	1.78306	0.000140703	0.000812997	0.00127031	9.02828	0.000140703	0.5	0.000281406	0.0031918	0.000353534
11.17.22	Black	4-6	Wipe 2	534.333	484.333	484.333	PHEN	15.84	18.24	2.4	1162.4	0.000523604	1.78306	0.000293654	0.00169676	0.00265119	9.02828	0.000293654	0.5	0.000587308	0.00584299	0.000647188
11.17.22	Black	4-7	Wipe 2	966.333	916.333	916.333	PHEN	16.16	18.54	2.38	2180.87	0.000982375	1.78306	0.000550948	0.00318343	0.00497411	9.02828	0.000550948	0.5	0.0011019	0.0108171	0.00119814
11.17.22	Black	4-8	Wipe 2	1515.67	1465.67	1465.67	PHEN	16.1	18.47	2.37	3473.63	0.0015647	1.78306	0.000877533	0.00507048	0.00792262	9.02828	0.000877533	0.5	0.00175507	0.0187397	0.00207567
11.17.22	Black	4-9	Wipe 2	2296.67	2246.67	2246.67	PHEN	16.13	20.97	4.84	10873.9	0.00489814	1.78306	0.00274703	0.0158726	0.024801	9.02828	0.00274703	1	0.00274703	0.0435407	0.0048227
11.17.22	Black	4-10	Wipe 2	2953.33	2903.33	2903.33	PHEN	15.98	25.65	9.67	28075.2	0.0126465	1.78306	0.00709257	0.0409816	0.0640337	9.02828	0.00709257	2	0.00354628	0.107574	0.0119153
11.17.22	Black	4-11	Wipe 2	3269.67	3219.67	3219.67	PHEN	15.99	25.54	9.55	30747.8	0.0138504	1.78306	0.00776773	0.0448827	0.0701293	9.02828	0.00776773	2	0.00388387	0.177704	0.019683
11.17.22	Black	13-0	Wipe 2	41	0	0	PHEN	15.97	16.75	0.78	0	0	1.78306	0	0	0	9.02828	0	0	#DIV/0!	0	0
11.17.22	Black	13-1	Wipe 2	70.6667	20.6667	20.6667	PHEN	16.11	17.26	1.15	23.7667	1.07057e-05	1.78306	6.0041e-06	3.46923e-05	5.42068e-05	9.02828	6.0041e-06	0.25	2.40164e-05	5.42068e-05	6.0041e-06
11.17.22	Black	13-2	Wipe 2	82	32	32	PHEN	16.14	17.35	1.21	38.72	1.74414e-05	1.78306	9.78172e-06	5.65198e-05	8.83122e-05	9.02828	9.78172e-06	0.25	3.91269e-05	0.000142519	1.57858e-05
11.17.22	Black	13-3	Wipe 2	71.3333	21.3333	21.3333	PHEN	16.08	17.5	1.42	30.2933	1.36456e-05	1.78306	7.65292e-06	4.42193e-05	6.90927e-05	9.02828	7.65292e-06	0.25	3.06117e-05	0.000211612	2.34387e-05
11.17.22	Black	13-4	Wipe 2	65.6667	15.6667	15.6667	PHEN	16.14	17.08	0.94	14.7267	6.63363e-06	1.78306	3.72036e-06	2.14966e-05	3.35884e-05	9.02828	3.72036e-06	0.25	1.48814e-05	0.0002452	2.71591e-05
11.17.22	Black	13-5	Wipe 2	118.667	68.6667	68.6667	PHEN	15.84	18.18	2.34	160.68	7.23784e-05	1.78306	4.05921e-05	0.000234545	0.000366477	9.02828	4.05921e-05	0.5	8.11842e-05	0.000611677	6.77512e-05
11.17.22	Black	13-6	Wipe 2	344	294	294	PHEN	15.92	18.31	2.39	702.66	0.000316514	1.78306	0.000177511	0.00102568	0.00160262	9.02828	0.000177511	0.5	0.000355022	0.0022143	0.000245262
11.17.22	Black	13-7	Wipe 2	840.333	790.333	790.333	PHEN	16.16	18.51	2.35	1857.28	0.000836614	1.78306	0.0004692	0.00271109	0.00423607	9.02828	0.0004692	0.5	0.0009384	0.00645037	0.000714462
11.17.22	Black	13-8	Wipe 2	1186.67	1136.67	1136.67	PHEN	16.19	18.56	2.37	2693.9	0.00121347	1.78306	0.000680552	0.0039323	0.00614422	9.02828	0.000680552	0.5	0.0013611	0.0125946	0.00139501
11.17.22	Black	13-9	Wipe 2	1965.33	1915.33	1915.33	PHEN	16.13	20.92	4.79	9174.45	0.00413263	1.78306	0.00231771	0.013392	0.020925	9.02828	0.00231771	1	0.00231771	0.0335196	0.00371273
11.17.22	Black	13-10	Wipe 2	3332.67	3282.67	3282.67	PHEN	16.2	25.86	9.66	31710.6	0.014284	1.78306	0.00801095	0.0462881	0.0723251	9.02828	0.00801095	2	0.00400547	0.105845	0.0117237
11.17.22	Black	13-11	Wipe 2	3150	3100	3100	PHEN	16.04	25.51	9.47	29357	0.0132239	1.78306	0.00741637	0.0428526	0.0669571	9.02828	0.00741637	2	0.00370819	0.172802	0.01914
11.17.22	Red	3-0	Wipe 2	829	779	779	PHEN	16.31	17.68	1.37	1067.23	0.000480734	1.78306	0.000269611	0.00155784	0.00243413	9.02828	0.000269611	0	#DIV/0!	0.00243413	0.000269611
11.17.22	Red	3-1	Wipe 2	740	690	690	PHEN	16.27	17.44	1.17	807.3	0.000363649	1.78306	0.000203946	0.00117842	0.00184128	9.02828	0.000203946	0.25	0.000815783	0.00427541	0.000473557
11.17.22	Red	3-2	Wipe 2	551	501	501	PHEN	16.11	17.35	1.24	621.24	0.000279838	1.78306	0.000156942	0.000906827	0.00141692	9.02828	0.000156942	0.25	0.000627768	0.00569233	0.000630499
11.17.22	Red	3-3	Wipe 2	424.667	374.667	374.667	PHEN	16.14	17.55	1.41	528.28	0.000237964	1.78306	0.000133458	0.000771133	0.0012049	9.02828	0.000133458	0.25	0.000533831	0.00689722	0.000763957
11.17.22	Red	3-4	Wipe 2	260.667	210.667	210.667	PHEN	16.33	17.23	0.9	189.6	8.54054e-05	1.78306	4.78981e-05	0.00027676	0.000432438	9.02828	4.78981e-05	0.25	0.000191592	0.00732966	0.000811855
11.17.22	Red	3-5	Wipe 2	578.333	528.333	528.333	PHEN	16.2	18.6	2.4	1268	0.000571171	1.78306	0.000320331	0.00185091	0.00289204	9.02828	0.000320331	0.5	0.000640662	0.0102217	0.00113219
11.17.22	Red	3-6	Wipe 2	913.333	863.333	863.333	PHEN	16.21	18.61	2.4	2072	0.000933333	1.78306	0.000523443	0.00302451	0.0047258	9.02828	0.000523443	0.5	0.00104689	0.0149475	0.00165563
11.17.22	Red	3-7	Wipe 2	1423	1373	1373	PHEN	16.11	18.51	2.4	3295.2	0.00148432	1.78306	0.000832457	0.00481002	0.00751566	9.02828	0.000832457	0.5	0.00166491	0.0224632	0.00248809
11.17.22	Red	3-8	Wipe 2	1698.67	1648.67	1648.67	PHEN	16.26	18.63	2.37	3907.34	0.00176006	1.78306	0.0009871	0.00570356	0.00891182	9.02828	0.0009871	0.5	0.0019742	0.031375	0.00347519
11.17.22	Red	3-9	Wipe 2	2147	2097	2097	PHEN	16.05	20.91	4.86	10191.4	0.00459073	1.78306	0.00257463	0.0148765	0.0232445	9.02828	0.00257463	1	0.00257463	0.0546195	0.00604982
11.17.22	Red	3-10	Wipe 2	2304.67	2254.67	2254.67	PHEN	15.89	25.5	9.61	21667.3	0.00976007	1.78306	0.00547376	0.0316279	0.0494187	9.02828	0.00547376	2	0.00273688	0.104038	0.0115236
11.17.22	Red	3-11	Wipe 2	2269.33	2219.33	2219.33	PHEN	16.08	25.8	9.72	21571.9	0.00971708	1.78306	0.00544965	0.0314886	0.049201	9.02828	0.00544965	2	0.00272483	0.153239	0.0169732
11.17.22	Red	4-0	Wipe 2	67.3333	17.3333	17.3333	PHEN	16.16	17.61	1.45	25.1333	1.13213e-05	1.78306	6.34936e-06	3.66873e-05	5.73238e-05	9.02828	6.34936e-06	0	#DIV/0!	5.73238e-05	6.34936e-06
11.17.22	Red	4-1	Wipe 2	109.667	59.6667	59.6667	PHEN	16.19	17.38	1.19	71.0033	3.19835e-05	1.78306	1.79374e-05	0.000103644	0.000161944	9.02828	1.79374e-05	0.25	7.17495e-05	0.000219267	2.42867e-05
11.17.22	Red	4-2	Wipe 2	85.3333	35.3333	35.3333	PHEN	16.04	17.32	1.28	45.2267	2.03724e-05	1.78306	1.14255e-05	6.60176e-05	0.000103152	9.02828	1.14255e-05	0.25	4.57019e-05	0.00032242	3.57122e-05
11.17.22	Red	4-3	Wipe 2	78	28	28	PHEN	16.18	17.63	1.45	40.6	1.82883e-05	1.78306	1.02567e-05	5.9264e-05	9.26e-05	9.02828	1.02567e-05	0.25	4.10266e-05	0.00041502	4.59689e-05
11.17.22	Red	4-4	Wipe 2	105.333	55.3333	55.3333	PHEN	16.14	17.06	0.92	50.9067	2.29309e-05	1.78306	1.28604e-05	7.43087e-05	0.000116107	9.02828	1.28604e-05	0.25	5.14416e-05	0.000531127	5.88293e-05
11.17.22	Red	4-5	Wipe 2	124.333	74.3333	74.3333	PHEN	16.05	18.51	2.46	182.86	8.23694e-05	1.78306	4.61954e-05	0.000266922	0.000417065	9.02828	4.61954e-05	0.5	9.23908e-05	0.000948193	0.000105025
11.17.22	Red	4-6	Wipe 2	367.333	317.333	317.333	PHEN	16.13	18.4	2.27	720.347	0.00032448	1.78306	0.000181979	0.00105149	0.00164296	9.02828	0.000181979	0.5	0.000363958	0.00259115	0.000287004
11.17.22	Red	4-7	Wipe 2	689.333	639.333	639.333	PHEN	16.15	18.59	2.44	1559.97	0.000702691	1.78306	0.000394092	0.0022771	0.00355797	9.02828	0.000394092	0.5	0.000788183	0.00614912	0.000681095
11.17.22	Red	4-8	Wipe 2	1023	973	973	PHEN	16.08	18.51	2.43	2364.39	0.00106504	1.78306	0.000597309	0.00345131	0.00539268	9.02828	0.000597309	0.5	0.00119462	0.0115418	0.0012784
11.17.22	Red	4-9	Wipe 2	1481.67	1431.67	1431.67	PHEN	16.1	21.05	4.95	7086.75	0.00319223	1.78306	0.00179031	0.0103446	0.0161634	9.02828	0.00179031	1	0.00179031	0.0277052	0.00306871
11.17.22	Red	4-10	Wipe 2	2070	2020	2020	PHEN	16.01	25.83	9.82	19836.4	0.00893532	1.78306	0.00501121	0.0289553	0.0452426	9.02828	0.00501121	2	0.00250561	0.0729478	0.00807992
11.17.22	Red	4-11	Wipe 2	2511.67	2461.67	2461.67	PHEN	15.97	25.71	9.74	23976.6	0.0108003	1.78306	0.00605715	0.0349988	0.0546856	9.02828	0.00605715	2	0.00302857	0.127633	0.0141371
11.17.22	Red	13-0	Wipe 2	58.3333	8.33333	8.33333	PHEN	16.21	16.73	0.52	4.33333	1.95195e-06	1.78306	1.09472e-06	6.32539e-06	9.88342e-06	9.02828	1.09472e-06	0	#DIV/0!	9.88342e-06	1.09472e-06
11.17.22	Red	13-1	Wipe 2	76.6667	26.6667	26.6667	PHEN	16.02	17.19	1.17	31.2	1.40541e-05	1.78306	7.88197e-06	4.55428e-05	7.11606e-05	9.02828	7.88197e-06	0.25	3.15279e-05	8.1044e-05	8.97668e-06
11.17.22	Red	13-2	Wipe 2	82	32	32	PHEN	16.08	17.32	1.24	39.68	1.78739e-05	1.78306	1.00242e-05	5.79211e-05	9.05017e-05	9.02828	1.00242e-05	0.25	4.0097e-05	0.000171546	1.90009e-05
11.17.22	Red	13-3	Wipe 2	59.3333	9.33333	9.33333	PHEN	15.91	17.33	1.42	13.2533	5.96997e-06	1.78306	3.34815e-06	1.9346e-05	3.02281e-05	9.02828	3.34815e-06	0.25	1.33926e-05	0.000201774	2.23491e-05
11.17.22	Red	13-4	Wipe 2	53.6667	3.66667	3.66667	PHEN	16.08	16.99	0.91	3.33667	1.503e-06	1.78306	8.42932e-07	4.87055e-06	7.61023e-06	9.02828	8.42932e-07	0.25	3.37173e-06	0.000209384	2.3192e-05
11.17.22	Red	13-5	Wipe 2	281.333	231.333	231.333	PHEN	15.92	18.31	2.39	552.887	0.000249048	1.78306	0.000139674	0.000807052	0.00126102	9.02828	0.000139674	0.5	0.000279348	0.0014704	0.000162866
11.17.22	Red	13-6	Wipe 2	860	810	810	PHEN	15.89	18.29	2.4	1944	0.000875676	1.78306	0.000491107	0.00283767	0.00443385	9.02828	0.000491107	0.5	0.000982214	0.00590426	0.000653973
11.17.22	Red	13-7	Wipe 2	1739.67	1689.67	1689.67	PHEN	15.74	18.12	2.38	4021.41	0.00181144	1.78306	0.00101592	0.00587007	0.00917198	9.02828	0.00101592	0.5	0.00203183	0.0150762	0.00166989
11.17.22	Red	13-8	Wipe 2	2734.67	2684.67	2684.67	PHEN	15.95	18.35	2.4	6443.2	0.00290234	1.78306	0.00162773	0.00940517	0.0146956	9.02828	0.00162773	0.5	0.00325545	0.0297718	0.00329762
11.17.22	Red	13-9	Wipe 2	3746.67	3696.67	3696.67	PHEN	15.9	20.7	4.8	17744	0.00799279	1.78306	0.00448262	0.025901	0.0404703	9.02828	0.00448262	1	0.00448262	0.0702421	0.00778023
11.17.22	Red	13-10	Wipe 2	4329	4279	4279	PHEN	16.18	25.77	9.59	41035.6	0.0184845	1.78306	0.0103667	0.0598999	0.0935936	9.02828	0.0103667	2	0.00518335	0.163836	0.0181469
11.17.22	Red	13-11	Wipe 2	3940.33	3890.33	3890.33	PHEN	15.92	25.48	9.56	37191.6	0.016753	1.78306	0.0093956	0.0542888	0.0848262	9.02828	0.0093956	2	0.0046978	0.248662	0.0275425
11.17.22	Black	5-0	Wipe 3	116.667	66.6667	66.6667	PHEN	16.32	17.89	1.57	104.667	4.71471e-05	1.78306	2.64416e-05	0.000152782	0.000238723	9.02828	2.64416e-05	0	#DIV/0!	0.000238723	2.64416e-05
11.17.22	Black	5-1	Wipe 3	142.667	92.6667	92.6667	PHEN	16.02	17.19	1.17	108.42	4.88378e-05	1.78306	2.73898e-05	0.000158261	0.000247283	9.02828	2.73898e-05	0.25	0.000109559	0.000486006	5.38315e-05
11.17.22	Black	5-2	Wipe 3	124	74	74	PHEN	15.99	17.22	1.23	91.02	4.1e-05	1.78306	2.29941e-05	0.000132862	0.000207597	9.02828	2.29941e-05	0.25	9.19765e-05	0.000693603	7.68256e-05
11.17.22	Black	5-3	Wipe 3	119	69	69	PHEN	15.98	17.41	1.43	98.67	4.44459e-05	1.78306	2.49267e-05	0.000144029	0.000225045	9.02828	2.49267e-05	0.25	9.97069e-05	0.000918649	0.000101752
11.17.22	Black	5-4	Wipe 3	111.333	61.3333	61.3333	PHEN	16.15	17.08	0.93	57.04	2.56937e-05	1.78306	1.44099e-05	8.32616e-05	0.000130096	9.02828	1.44099e-05	0.25	5.76394e-05	0.00104874	0.000116162
11.17.22	Black	5-5	Wipe 3	261.333	211.333	211.333	PHEN	16.09	18.45	2.36	498.747	0.000224661	1.78306	0.000125997	0.000728023	0.00113754	9.02828	0.000125997	0.5	0.000251994	0.00218628	0.000242159
11.17.22	Black	5-6	Wipe 3	621	571	571	PHEN	16.05	18.45	2.4	1370.4	0.000617297	1.78306	0.0003462	0.00200038	0.00312559	9.02828	0.0003462	0.5	0.0006924	0.00531187	0.000588359
11.17.22	Black	5-7	Wipe 3	1024	974	974	PHEN	16.02	18.39	2.37	2308.38	0.00103981	1.78306	0.000583159	0.00336955	0.00526493	9.02828	0.000583159	0.5	0.00116632	0.0105768	0.00117152
11.17.22	Black	5-8	Wipe 3	1423.33	1373.33	1373.33	PHEN	16.38	18.73	2.35	3227.33	0.00145375	1.78306	0.000815312	0.00471096	0.00736087	9.02828	0.000815312	0.5	0.00163062	0.0179377	0.00198683
11.17.22	Black	5-9	Wipe 3	1749.67	1699.67	1699.67	PHEN	16.17	21.04	4.87	8277.38	0.00372855	1.78306	0.00209109	0.0120825	0.018879	9.02828	0.00209109	1	0.00209109	0.0368166	0.00407792
11.17.22	Black	5-10	Wipe 3	1948.33	1898.33	1898.33	PHEN	16.13	25.8	9.67	18356.9	0.00826887	1.78306	0.00463745	0.0267956	0.0418682	9.02828	0.00463745	2	0.00231872	0.0786848	0.00871537
11.17.22	Black	5-11	Wipe 3	2071.67	2021.67	2021.67	PHEN	16.3	25.85	9.55	19306.9	0.00869681	1.78306	0.00487745	0.0281824	0.044035	9.02828	0.00487745	2	0.00243873	0.12272	0.0135928
11.17.22	Black	8-0	Wipe 3	100.333	50.3333	50.3333	PHEN	16.1	16.87	0.77	38.7567	1.7458e-05	1.78306	9.79098e-06	5.65733e-05	8.83958e-05	9.02828	9.79098e-06	0	#DIV/0!	8.83958e-05	9.79098e-06
11.17.22	Black	8-1	Wipe 3	454.667	404.667	404.667	PHEN	15.87	17.01	1.14	461.32	0.000207802	1.78306	0.000116542	0.000673391	0.00105217	9.02828	0.000116542	0.25	0.000466168	0.00114057	0.000126333
11.17.22	Black	8-2	Wipe 3	382	332	332	PHEN	16.23	17.42	1.19	395.08	0.000177964	1.78306	9.98079e-05	0.0005767	0.000901094	9.02828	9.98079e-05	0.25	0.000399232	0.00204166	0.000226141
11.17.22	Black	8-3	Wipe 3	298.333	248.333	248.333	PHEN	16.13	17.54	1.41	350.15	0.000157725	1.78306	8.84574e-05	0.000511116	0.000798618	9.02828	8.84574e-05	0.25	0.00035383	0.00284028	0.000314598
11.17.22	Black	8-4	Wipe 3	274.667	224.667	224.667	PHEN	16.08	16.98	0.9	202.2	9.10811e-05	1.78306	5.10812e-05	0.000295152	0.000461176	9.02828	5.10812e-05	0.25	0.000204325	0.00330146	0.000365679
11.17.22	Black	8-5	Wipe 3	291.667	241.667	241.667	PHEN	16.08	18.4	2.32	560.667	0.000252553	1.78306	0.00014164	0.000818408	0.00127876	9.02828	0.00014164	0.5	0.000283279	0.00458022	0.000507319
11.17.22	Black	8-6	Wipe 3	373.667	323.667	323.667	PHEN	16.26	18.61	2.35	760.617	0.00034262	1.78306	0.000192152	0.00111028	0.00173481	9.02828	0.000192152	0.5	0.000384305	0.00631503	0.000699471
11.17.22	Black	8-7	Wipe 3	490	440	440	PHEN	16.16	18.47	2.31	1016.4	0.000457838	1.78306	0.00025677	0.00148364	0.00231819	9.02828	0.00025677	0.5	0.00051354	0.00863322	0.000956242
11.17.22	Black	8-8	Wipe 3	648.667	598.667	598.667	PHEN	15.87	18.22	2.35	1406.87	0.000633724	1.78306	0.000355413	0.00205361	0.00320877	9.02828	0.000355413	0.5	0.000710825	0.011842	0.00131165
11.17.22	Black	8-9	Wipe 3	778	728	728	PHEN	15.89	20.62	4.73	3443.44	0.0015511	1.78306	0.000869906	0.00502641	0.00785376	9.02828	0.000869906	1	0.000869906	0.0196957	0.00218156
11.17.22	Black	8-10	Wipe 3	717.333	667.333	667.333	PHEN	16.32	25.74	9.42	6286.28	0.00283166	1.78306	0.00158808	0.00917612	0.0143377	9.02828	0.00158808	2	0.000794042	0.0340334	0.00376965
11.17.22	Black	8-11	Wipe 3	1122.67	1072.67	1072.67	PHEN	16.24	17.98	1.74	1866.44	0.000840739	1.78306	0.000471513	0.00272445	0.00425696	9.02828	0.000471513	2	0.000235757	0.0382904	0.00424116
11.17.22	Red	5-0	Wipe 3	72.3333	22.3333	22.3333	PHEN	16.4	17.54	1.14	25.46	1.14685e-05	1.78306	6.43189e-06	3.71641e-05	5.80689e-05	9.02828	6.43189e-06	0	#DIV/0!	5.80689e-05	6.43189e-06
11.17.22	Red	5-1	Wipe 3	94.6667	44.6667	44.6667	PHEN	16.16	17.36	1.2	53.6	2.41441e-05	1.78306	1.35408e-05	7.82402e-05	0.00012225	9.02828	1.35408e-05	0.25	5.41633e-05	0.000180319	1.99727e-05
11.17.22	Red	5-2	Wipe 3	106.667	56.6667	56.6667	PHEN	16.12	17.39	1.27	71.9667	3.24174e-05	1.78306	1.81807e-05	0.00010505	0.000164141	9.02828	1.81807e-05	0.25	7.27229e-05	0.00034446	3.81534e-05
11.17.22	Red	5-3	Wipe 3	118.333	68.3333	68.3333	PHEN	16.15	17.61	1.46	99.7667	4.49399e-05	1.78306	2.52038e-05	0.00014563	0.000227547	9.02828	2.52038e-05	0.25	0.000100815	0.000572007	6.33572e-05
11.17.22	Red	5-4	Wipe 3	90	40	40	PHEN	16.22	17.13	0.91	36.4	1.63964e-05	1.78306	9.19563e-06	5.31333e-05	8.30207e-05	9.02828	9.19563e-06	0.25	3.67825e-05	0.000655027	7.25528e-05
11.17.22	Red	5-5	Wipe 3	310.667	260.667	260.667	PHEN	16.27	18.72	2.45	638.633	0.000287673	1.78306	0.000161336	0.000932216	0.00145659	9.02828	0.000161336	0.5	0.000322672	0.00211162	0.000233889
11.17.22	Red	5-6	Wipe 3	731.333	681.333	681.333	PHEN	16.16	18.6	2.44	1662.45	0.000748853	1.78306	0.000419981	0.00242669	0.00379171	9.02828	0.000419981	0.5	0.000839962	0.00590332	0.00065387
11.17.22	Red	5-7	Wipe 3	1224.33	1174.33	1174.33	PHEN	16.07	18.53	2.46	2888.86	0.00130129	1.78306	0.000729804	0.00421688	0.00658888	9.02828	0.000729804	0.5	0.00145961	0.0124922	0.00138367
11.17.22	Red	5-8	Wipe 3	1352.33	1302.33	1302.33	PHEN	16.14	18.56	2.42	3151.65	0.00141966	1.78306	0.000796191	0.00460047	0.00718824	9.02828	0.000796191	0.5	0.00159238	0.0196804	0.00217987
11.17.22	Red	5-9	Wipe 3	1628.33	1578.33	1578.33	PHEN	16.05	21	4.95	7812.75	0.00351926	1.78306	0.00197371	0.0114043	0.0178192	9.02828	0.00197371	1	0.00197371	0.0374997	0.00415358
11.17.22	Red	5-10	Wipe 3	1715	1665	1665	PHEN	16.06	25.87	9.81	16333.7	0.0073575	1.78306	0.00412632	0.0238423	0.0372536	9.02828	0.00412632	2	0.00206316	0.0747533	0.0082799
11.17.22	Red	5-11	Wipe 3	1579.67	1529.67	1529.67	PHEN	15.91	25.71	9.8	14990.7	0.00675258	1.78306	0.00378707	0.0218821	0.0341907	9.02828	0.00378707	2	0.00189353	0.108944	0.012067
11.17.22	Red	8-0	Wipe 3	47	0	0	PHEN	16.14	16.93	0.79	0	0	1.78306	0	0	0	9.02828	0	0	#DIV/0!	0	0
11.17.22	Red	8-1	Wipe 3	105.667	55.6667	55.6667	PHEN	15.96	17.12	1.16	64.5733	2.90871e-05	1.78306	1.6313e-05	9.4258e-05	0.000147278	9.02828	1.6313e-05	0.25	6.52519e-05	0.000147278	1.6313e-05
11.17.22	Red	8-2	Wipe 3	91	41	41	PHEN	15.93	17.15	1.22	50.02	2.25315e-05	1.78306	1.26364e-05	7.30145e-05	0.000114085	9.02828	1.26364e-05	0.25	5.05456e-05	0.000261363	2.89494e-05
11.17.22	Red	8-3	Wipe 3	57.6667	7.66667	7.66667	PHEN	16.1	17.5	1.4	10.7333	4.83483e-06	1.78306	2.71153e-06	1.56675e-05	2.44805e-05	9.02828	2.71153e-06	0.25	1.08461e-05	0.000285844	3.16609e-05
11.17.22	Red	8-4	Wipe 3	115	65	65	PHEN	15.95	16.85	0.9	58.5	2.63514e-05	1.78306	1.47787e-05	8.53928e-05	0.000133426	9.02828	1.47787e-05	0.25	5.91147e-05	0.00041927	4.64396e-05
11.17.22	Red	8-5	Wipe 3	85	35	35	PHEN	15.96	18.32	2.36	82.6	3.72072e-05	1.78306	2.0867e-05	0.000120572	0.000188393	9.02828	2.0867e-05	0.5	4.1734e-05	0.000607663	6.73066e-05
11.17.22	Red	8-6	Wipe 3	95	45	45	PHEN	15.81	18.18	2.37	106.65	4.80405e-05	1.78306	2.69427e-05	0.000155678	0.000243246	9.02828	2.69427e-05	0.5	5.38854e-05	0.000850909	9.42493e-05
11.17.22	Red	8-7	Wipe 3	90	40	40	PHEN	15.9	18.27	2.37	94.8	4.27027e-05	1.78306	2.39491e-05	0.00013838	0.000216219	9.02828	2.39491e-05	0.5	4.78981e-05	0.00106713	0.000118198
11.17.22	Red	8-8	Wipe 3	160.667	110.667	110.667	PHEN	15.94	18.28	2.34	258.96	0.000116649	1.78306	6.54203e-05	0.000378005	0.000590633	9.02828	6.54203e-05	0.5	0.000130841	0.00165776	0.000183619
11.17.22	Red	8-9	Wipe 3	167	117	117	PHEN	15.91	20.69	4.78	559.26	0.000251919	1.78306	0.000141284	0.000816355	0.00127555	9.02828	0.000141284	1	0.000141284	0.00293332	0.000324903
11.17.22	Red	8-10	Wipe 3	287	237	237	PHEN	16.18	25.67	9.49	2249.13	0.00101312	1.78306	0.000568191	0.00328307	0.00512979	9.02828	0.000568191	2	0.000284096	0.00806311	0.000893094
11.17.22	Red	8-11	Wipe 3	503	453	453	PHEN	16.14	25.59	9.45	4280.85	0.00192831	1.78306	0.00108146	0.00624878	0.00976372	9.02828	0.00108146	2	0.000540729	0.0178268	0.00197455
11.17.22	Red	9-0	Wipe 3	43	0	0	PHEN	15.93	16.61	0.68	0	0	1.78306	0	0	0	9.02828	0	0	#DIV/0!	0	0
11.17.22	Red	9-1	Wipe 3	87	37	37	PHEN	15.92	17.11	1.19	44.03	1.98333e-05	1.78306	1.11232e-05	6.42708e-05	0.000100423	9.02828	1.11232e-05	0.25	4.44927e-05	0.000100423	1.11232e-05
11.17.22	Red	9-2	Wipe 3	78.6667	28.6667	28.6667	PHEN	16.13	17.38	1.25	35.8333	1.61411e-05	1.78306	9.05247e-06	5.23061e-05	8.17283e-05	9.02828	9.05247e-06	0.25	3.62099e-05	0.000182151	2.01756e-05
11.17.22	Red	9-3	Wipe 3	71.3333	21.3333	21.3333	PHEN	15.94	17.37	1.43	30.5067	1.37417e-05	1.78306	7.70681e-06	4.45307e-05	6.95793e-05	9.02828	7.70681e-06	0.25	3.08272e-05	0.000251731	2.78825e-05
11.17.22	Red	9-4	Wipe 3	61.6667	11.6667	11.6667	PHEN	15.87	16.79	0.92	10.7333	4.83483e-06	1.78306	2.71153e-06	1.56675e-05	2.44805e-05	9.02828	2.71153e-06	0.25	1.08461e-05	0.000276211	3.0594e-05
11.17.22	Red	9-5	Wipe 3	327.667	277.667	277.667	PHEN	15.87	18.29	2.42	671.953	0.000302682	1.78306	0.000169754	0.000980854	0.00153258	9.02828	0.000169754	0.5	0.000339507	0.0018088	0.000200348
11.17.22	Red	9-6	Wipe 3	909.333	859.333	859.333	PHEN	15.9	18.3139	2.4139	2074.34	0.00093439	1.78306	0.000524036	0.00302793	0.00473114	9.02828	0.000524036	0.5	0.00104807	0.00653994	0.000724383
11.17.22	Red	9-7	Wipe 3	1508.33	1458.33	1458.33	PHEN	15.94	18.35	2.41	3514.58	0.00158315	1.78306	0.000887879	0.00513026	0.00801602	9.02828	0.000887879	0.5	0.00177576	0.014556	0.00161226
11.17.22	Red	9-8	Wipe 3	1904	1854	1854	PHEN	15.85	18.26	2.41	4468.14	0.00201268	1.78306	0.00112877	0.00652217	0.0101909	9.02828	0.00112877	0.5	0.00225755	0.0247468	0.00274104
11.17.22	Red	9-9	Wipe 3	2242.33	2192.33	2192.33	PHEN	16	20.87	4.87	10676.7	0.00480931	1.78306	0.00269721	0.0155848	0.0243512	9.02828	0.00269721	1	0.00269721	0.0490981	0.00543825
11.17.22	Red	9-10	Wipe 3	2413.67	2363.67	2363.67	PHEN	15.97	25.64	9.67	22856.7	0.0102958	1.78306	0.00577421	0.033364	0.0521312	9.02828	0.00577421	2	0.00288711	0.101229	0.0112125
11.17.22	Red	9-11	Wipe 3	2472	2422	2422	PHEN	15.9	25.56	9.66	23396.5	0.010539	1.78306	0.0059106	0.034152	0.0533625	9.02828	0.0059106	2	0.0029553	0.154592	0.0171231
11.17.22	Black	6-0	Wipe 4	43	0	0	PHEN	16.2	17.83	1.63	0	0	1.78306	0	0	0	9.02828	0	0	#DIV/0!	0	0
11.17.22	Black	6-1	Wipe 4	62.6667	12.6667	12.6667	PHEN	16.21	17.4	1.19	15.0733	6.78979e-06	1.78306	3.80793e-06	2.20026e-05	3.43791e-05	9.02828	3.80793e-06	0.25	1.52317e-05	3.43791e-05	3.80793e-06
11.17.22	Black	6-2	Wipe 4	42	0	0	PHEN	16.13	17.34	1.21	0	0	1.78306	0	0	0	9.02828	0	0.25	0	3.43791e-05	3.80793e-06
11.17.22	Black	6-3	Wipe 4	54.3333	4.33333	4.33333	PHEN	16.23	17.66	1.43	6.19667	2.79129e-06	1.78306	1.56545e-06	9.04531e-06	1.41333e-05	9.02828	1.56545e-06	0.25	6.26178e-06	4.85124e-05	5.37338e-06
11.17.22	Black	6-4	Wipe 4	39	0	0	PHEN	16.15	17.07	0.92	0	0	1.78306	0	0	0	9.02828	0	0.25	0	4.85124e-05	5.37338e-06
11.17.22	Black	6-5	Wipe 4	102	52	52	PHEN	16.12	18.47	2.35	122.2	5.5045e-05	1.78306	3.0871e-05	0.000178376	0.000278712	9.02828	3.0871e-05	0.5	6.17421e-05	0.000327225	3.62444e-05
11.17.22	Black	6-6	Wipe 4	273	223	223	PHEN	16.12	18.51	2.39	532.97	0.000240077	1.78306	0.000134643	0.000777979	0.00121559	9.02828	0.000134643	0.5	0.000269285	0.00154282	0.000170887
11.17.22	Black	6-7	Wipe 4	690.667	640.667	640.667	PHEN	15.89	18.26	2.37	1518.38	0.000683955	1.78306	0.000383584	0.00221639	0.0034631	9.02828	0.000383584	0.5	0.000767168	0.00500592	0.000554471
11.17.22	Black	6-8	Wipe 4	1092.67	1042.67	1042.67	PHEN	16	18.36	2.36	2460.69	0.00110842	1.78306	0.000621638	0.00359189	0.00561232	9.02828	0.000621638	0.5	0.00124328	0.0106182	0.00117611
11.17.22	Black	6-9	Wipe 4	1520.33	1470.33	1470.33	PHEN	15.89	20.72	4.83	7101.71	0.00319897	1.78306	0.00179408	0.0103664	0.0161975	9.02828	0.00179408	1	0.00179408	0.0268157	0.00297019
11.17.22	Black	6-10	Wipe 4	2238	2188	2188	PHEN	15.79	25.42	9.63	21070.4	0.00949119	1.78306	0.00532296	0.0307566	0.0480572	9.02828	0.00532296	2	0.00266148	0.074873	0.00829316
11.17.22	Black	6-11	Wipe 4	2953.33	2903.33	2903.33	PHEN	16.07	25.57	9.5	27581.7	0.0124242	1.78306	0.00696788	0.0402611	0.062908	9.02828	0.00696788	2	0.00348394	0.137781	0.015261
11.17.22	Black	10-0	Wipe 4	46.3333	0	0	PHEN	15.84	16.73	0.89	0	0	1.78306	0	0	0	9.02828	0	0	#DIV/0!	0	0
11.17.22	Black	10-1	Wipe 4	85.6667	35.6667	35.6667	PHEN	16.29	17.44	1.15	41.0167	1.8476e-05	1.78306	1.03619e-05	5.98722e-05	9.35504e-05	9.02828	1.03619e-05	0.25	4.14477e-05	9.35504e-05	1.03619e-05
11.17.22	Black	10-2	Wipe 4	64.6667	14.6667	14.6667	PHEN	16.25	17.41	1.16	17.0133	7.66366e-06	1.78306	4.29803e-06	2.48345e-05	3.88038e-05	9.02828	4.29803e-06	0.25	1.71921e-05	0.000132354	1.466e-05
11.17.22	Black	10-3	Wipe 4	88	38	38	PHEN	16.12	17.57	1.45	55.1	2.48198e-05	1.78306	1.39198e-05	8.04298e-05	0.000125671	9.02828	1.39198e-05	0.25	5.5679e-05	0.000258026	2.85797e-05
11.17.22	Black	10-4	Wipe 4	158.333	108.333	108.333	PHEN	15.91	16.83	0.92	99.6667	4.48949e-05	1.78306	2.51785e-05	0.000145484	0.000227319	9.02828	2.51785e-05	0.25	0.000100714	0.000485344	5.37582e-05
11.17.22	Black	10-5	Wipe 4	657	607	607	PHEN	16.25	18.6	2.35	1426.45	0.000642545	1.78306	0.00036036	0.0020822	0.00325343	9.02828	0.00036036	0.5	0.00072072	0.00373878	0.000414118
11.17.22	Black	10-6	Wipe 4	1764.67	1714.67	1714.67	PHEN	15.99	18.37	2.38	4080.91	0.00183825	1.78306	0.00103095	0.00595692	0.00930769	9.02828	0.00103095	0.5	0.0020619	0.0130465	0.00144507
11.17.22	Black	10-7	Wipe 4	3301	3251	3251	PHEN	16.12	18.47	2.35	7639.85	0.00344137	1.78306	0.00193003	0.0111519	0.0174249	9.02828	0.00193003	0.5	0.00386007	0.0304714	0.0033751
11.17.22	Black	10-8	Wipe 4	4317.33	4267.33	4267.33	PHEN	16.22	18.58	2.36	10070.9	0.00453644	1.78306	0.00254418	0.0147006	0.0229696	9.02828	0.00254418	0.5	0.00508837	0.053441	0.00591928
11.17.22	Black	10-9	Wipe 4	5152	5102	5102	PHEN	16.13	20.91	4.78	24387.6	0.0109854	1.78306	0.00616096	0.0355986	0.0556229	9.02828	0.00616096	1	0.00616096	0.109064	0.0120802
11.17.22	Black	10-10	Wipe 4	5389	5339	5339	PHEN	16	25.58	9.58	51147.6	0.0230395	1.78306	0.0129213	0.0746604	0.116657	9.02828	0.0129213	2	0.00646064	0.225721	0.0250015
11.17.22	Black	10-11	Wipe 4	4442	4392	4392	PHEN	16.2	25.67	9.47	41592.2	0.0187352	1.78306	0.0105073	0.0607124	0.0948631	9.02828	0.0105073	2	0.00525366	0.320584	0.0355088
11.17.22	Black	11-0	Wipe 4	60	10	10	PHEN	16.07	16.81	0.74	7.4	3.33333e-06	1.78306	1.86944e-06	1.08018e-05	1.68778e-05	9.02828	1.86944e-06	0	#DIV/0!	1.68778e-05	1.86944e-06
11.17.22	Black	11-1	Wipe 4	140.333	90.3333	90.3333	PHEN	16.08	17.2	1.12	101.173	4.55736e-05	1.78306	2.55591e-05	0.000147683	0.000230755	9.02828	2.55591e-05	0.25	0.000102237	0.000247633	2.74286e-05
11.17.22	Black	11-2	Wipe 4	110.667	60.6667	60.6667	PHEN	16.13	17.34	1.21	73.4067	3.30661e-05	1.78306	1.85445e-05	0.000107152	0.000167425	9.02828	1.85445e-05	0.25	7.41781e-05	0.000415058	4.59731e-05
11.17.22	Black	11-3	Wipe 4	125	75	75	PHEN	16.19	17.01	0.82	61.5	2.77027e-05	1.78306	1.55366e-05	8.97719e-05	0.000140269	9.02828	1.55366e-05	0.25	6.21463e-05	0.000555327	6.15096e-05
11.17.22	Black	11-4	Wipe 4	109	59	59	PHEN	16.19	17.06	0.87	51.33	2.31216e-05	1.78306	1.29673e-05	7.49267e-05	0.000117073	9.02828	1.29673e-05	0.25	5.18694e-05	0.000672399	7.4477e-05
11.17.22	Black	11-5	Wipe 4	147.333	97.3333	97.3333	PHEN	16.17	17.99	1.82	177.147	7.97958e-05	1.78306	4.47521e-05	0.000258582	0.000404034	9.02828	4.47521e-05	0.5	8.95041e-05	0.00107643	0.000119229
11.17.22	Black	11-6	Wipe 4	238	188	188	PHEN	16.19	17.34	1.15	216.2	9.73874e-05	1.78306	5.4618e-05	0.000315588	0.000493107	9.02828	5.4618e-05	0.5	0.000109236	0.00156954	0.000173847
11.17.22	Black	11-7	Wipe 4	412	362	362	PHEN	16.18	17.82	1.64	593.68	0.000267423	1.78306	0.00014998	0.000866598	0.00135406	9.02828	0.00014998	0.5	0.000299959	0.0029236	0.000323827
11.17.22	Black	11-8	Wipe 4	579.667	529.667	529.667	PHEN	16.22	18.56	2.34	1239.42	0.000558297	1.78306	0.000313111	0.00180919	0.00282686	9.02828	0.000313111	0.5	0.000626222	0.00575046	0.000636938
11.17.22	Black	11-9	Wipe 4	797.333	747.333	747.333	PHEN	16.03	20.74	4.71	3519.94	0.00158556	1.78306	0.000889232	0.00513807	0.00802824	9.02828	0.000889232	1	0.000889232	0.0137787	0.00152617
11.17.22	Black	11-10	Wipe 4	1181.67	1131.67	1131.67	PHEN	16.17	25.55	9.38	10615	0.00478155	1.78306	0.00268165	0.0154948	0.0242107	9.02828	0.00268165	2	0.00134082	0.0379894	0.00420782
11.17.22	Black	11-11	Wipe 4	1523	1473	1473	PHEN	16.17	25	8.83	13006.6	0.00585882	1.78306	0.00328582	0.0189858	0.0296653	9.02828	0.00328582	2	0.00164291	0.0676546	0.00749363
11.17.22	Red	6-0	Wipe 4	100	50	50	PHEN	16.29	17.78	1.49	74.5	3.35586e-05	1.78306	1.88207e-05	0.000108748	0.000169919	9.02828	1.88207e-05	0	#DIV/0!	0.000169919	1.88207e-05
11.17.22	Red	6-1	Wipe 4	189.333	139.333	139.333	PHEN	16.03	17.14	1.11	154.66	6.96667e-05	1.78306	3.90713e-05	0.000225758	0.000352747	9.02828	3.90713e-05	0.25	0.000156285	0.000522666	5.7892e-05
11.17.22	Red	6-2	Wipe 4	132	82	82	PHEN	15.99	17.25	1.26	103.32	4.65405e-05	1.78306	2.61014e-05	0.000150817	0.000235651	9.02828	2.61014e-05	0.25	0.000104406	0.000758317	8.39935e-05
11.17.22	Red	6-3	Wipe 4	135.333	85.3333	85.3333	PHEN	16.04	17.48	1.44	122.88	5.53514e-05	1.78306	3.10428e-05	0.000179369	0.000280263	9.02828	3.10428e-05	0.25	0.000124171	0.00103858	0.000115036
11.17.22	Red	6-4	Wipe 4	89	39	39	PHEN	15.86	16.77	0.91	35.49	1.59865e-05	1.78306	8.96574e-06	5.18049e-05	8.09452e-05	9.02828	8.96574e-06	0.25	3.58629e-05	0.00111953	0.000124002
11.17.22	Red	6-5	Wipe 4	145	95	95	PHEN	16.14	18.58	2.44	231.8	0.000104414	1.78306	5.8559e-05	0.00033836	0.000528687	9.02828	5.8559e-05	0.5	0.000117118	0.00164821	0.000182561
11.17.22	Red	6-6	Wipe 4	227.667	177.667	177.667	PHEN	16.17	18.59	2.42	429.953	0.000193673	1.78306	0.000108618	0.000627605	0.000980633	9.02828	0.000108618	0.5	0.000217236	0.00262885	0.000291179
11.17.22	Red	6-7	Wipe 4	421.333	371.333	371.333	PHEN	16.05	18.48	2.43	902.34	0.000406459	1.78306	0.000227956	0.00131715	0.00205805	9.02828	0.000227956	0.5	0.000455911	0.00468689	0.000519134
11.17.22	Red	6-8	Wipe 4	558	508	508	PHEN	16.1	18.52	2.42	1229.36	0.000553766	1.78306	0.00031057	0.0017945	0.00280391	9.02828	0.00031057	0.5	0.000621139	0.0074908	0.000829704
11.17.22	Red	6-9	Wipe 4	680.667	630.667	630.667	PHEN	16.3	21.21	4.91	3096.57	0.00139485	1.78306	0.000782278	0.00452008	0.00706263	9.02828	0.000782278	1	0.000782278	0.0145534	0.00161198
11.17.22	Red	6-10	Wipe 4	1076	1026	1026	PHEN	16.26	26.01	9.75	10003.5	0.00450608	1.78306	0.00252716	0.0146022	0.0228159	9.02828	0.00252716	2	0.00126358	0.0373693	0.00413914
11.17.22	Red	6-11	Wipe 4	1227.33	1177.33	1177.33	PHEN	16.27	26.02	9.75	11479	0.00517072	1.78306	0.00289991	0.016756	0.0261812	9.02828	0.00289991	2	0.00144995	0.0635505	0.00703904
11.17.22	Red	10-0	Wipe 4	79	29	29	PHEN	15.82	16.24	0.42	12.18	5.48649e-06	1.78306	3.077e-06	1.77792e-05	2.778e-05	9.02828	3.077e-06	0	#DIV/0!	2.778e-05	3.077e-06
11.17.22	Red	10-1	Wipe 4	88.6667	38.6667	38.6667	PHEN	15.93	17.16	1.23	47.56	2.14234e-05	1.78306	1.20149e-05	6.94236e-05	0.000108474	9.02828	1.20149e-05	0.25	4.80598e-05	0.000136254	1.50919e-05
11.17.22	Red	10-2	Wipe 4	75.3333	25.3333	25.3333	PHEN	15.83	17.11	1.28	32.4267	1.46066e-05	1.78306	8.19186e-06	4.73334e-05	7.39584e-05	9.02828	8.19186e-06	0.25	3.27674e-05	0.000210213	2.32838e-05
11.17.22	Red	10-3	Wipe 4	63	13	13	PHEN	15.95	17.41	1.46	18.98	8.54955e-06	1.78306	4.79486e-06	2.77052e-05	4.32894e-05	9.02828	4.79486e-06	0.25	1.91795e-05	0.000253502	2.80787e-05
11.17.22	Red	10-4	Wipe 4	73	23	23	PHEN	15.97	16.91	0.94	21.62	9.73874e-06	1.78306	5.4618e-06	3.15588e-05	4.93107e-05	9.02828	5.4618e-06	0.25	2.18472e-05	0.000302813	3.35405e-05
11.17.22	Red	10-5	Wipe 4	124	74	74	PHEN	15.93	18.4	2.47	182.78	8.23333e-05	1.78306	4.61752e-05	0.000266805	0.000416883	9.02828	4.61752e-05	0.5	9.23504e-05	0.000719695	7.97156e-05
11.17.22	Red	10-6	Wipe 4	333.667	283.667	283.667	PHEN	15.93	18.4	2.47	700.657	0.000315611	1.78306	0.000177005	0.00102275	0.00159805	9.02828	0.000177005	0.5	0.00035401	0.00231775	0.000256721
11.17.22	Red	10-7	Wipe 4	695.333	645.333	645.333	PHEN	15.83	18.3	2.47	1593.97	0.000718006	1.78306	0.000402681	0.00232673	0.00363552	9.02828	0.000402681	0.5	0.000805362	0.00595326	0.000659401
11.17.22	Red	10-8	Wipe 4	1167.67	1117.67	1117.67	PHEN	16.18	18.33	2.15	2402.98	0.00108242	1.78306	0.000607059	0.00350765	0.0054807	9.02828	0.000607059	0.5	0.00121412	0.011434	0.00126646
11.17.22	Red	10-9	Wipe 4	1852.67	1802.67	1802.67	PHEN	16.11	21.07	4.96	8941.23	0.00402758	1.78306	0.0022588	0.0130516	0.0203931	9.02828	0.0022588	1	0.0022588	0.031827	0.00352526
11.17.22	Red	10-10	Wipe 4	2574	2524	2524	PHEN	16.06	25.89	9.83	24810.9	0.0111761	1.78306	0.00626791	0.0362166	0.0565885	9.02828	0.00626791	2	0.00313396	0.0884155	0.00979317
11.17.22	Red	10-11	Wipe 4	2969.67	2919.67	2919.67	PHEN	15.9	25.73	9.83	28700.3	0.0129281	1.78306	0.00725048	0.041894	0.0654594	9.02828	0.00725048	2	0.00362524	0.153875	0.0170436
11.17.22	Red	11-0	Wipe 4	101	51	51	PHEN	15.8	16.42	0.62	31.62	1.42432e-05	1.78306	7.98807e-06	4.61559e-05	7.21186e-05	9.02828	7.98807e-06	0	#DIV/0!	7.21186e-05	7.98807e-06
11.17.22	Red	11-1	Wipe 4	117.333	67.3333	67.3333	PHEN	16.02	17.19	1.17	78.78	3.54865e-05	1.78306	1.9902e-05	0.000114996	0.000179681	9.02828	1.9902e-05	0.25	7.96079e-05	0.000251799	2.789e-05
11.17.22	Red	11-2	Wipe 4	63.3333	13.3333	13.3333	PHEN	15.89	17.13	1.24	16.5333	7.44745e-06	1.78306	4.17677e-06	2.41338e-05	3.7709e-05	9.02828	4.17677e-06	0.25	1.67071e-05	0.000289508	3.20668e-05
11.17.22	Red	11-3	Wipe 4	58	8	8	PHEN	15.69	17.1	1.41	11.28	5.08108e-06	1.78306	2.84963e-06	1.64655e-05	2.57273e-05	9.02828	2.84963e-06	0.25	1.13985e-05	0.000315235	3.49164e-05
11.17.22	Red	11-4	Wipe 4	71.3333	21.3333	21.3333	PHEN	15.95	16.84	0.89	18.9867	8.55255e-06	1.78306	4.79655e-06	2.77149e-05	4.33046e-05	9.02828	4.79655e-06	0.25	1.91862e-05	0.00035854	3.9713e-05
11.17.22	Red	11-5	Wipe 4	109	59	59	PHEN	15.8	18.18	2.38	140.42	6.32523e-05	1.78306	3.54739e-05	0.000204972	0.000320268	9.02828	3.54739e-05	0.5	7.09478e-05	0.000678809	7.51869e-05
11.17.22	Red	11-6	Wipe 4	275.333	225.333	225.333	PHEN	15.9	18.28	2.38	536.293	0.000241574	1.78306	0.000135482	0.00078283	0.00122317	9.02828	0.000135482	0.5	0.000270964	0.00190198	0.000210669
11.17.22	Red	11-7	Wipe 4	562.667	512.667	512.667	PHEN	15.84	18.22	2.38	1220.15	0.000549616	1.78306	0.000308242	0.00178105	0.0027829	9.02828	0.000308242	0.5	0.000616484	0.00468488	0.000518911
11.17.22	Red	11-8	Wipe 4	755.333	705.333	705.333	PHEN	15.97	18.38	2.41	1699.85	0.0007657	1.78306	0.000429429	0.00248128	0.00387701	9.02828	0.000429429	0.5	0.000858858	0.00856189	0.00094834
11.17.22	Red	11-9	Wipe 4	1210.33	1160.33	1160.33	PHEN	15.83	20.62	4.79	5558	0.0025036	1.78306	0.0014041	0.00811304	0.0126766	9.02828	0.0014041	1	0.0014041	0.0212385	0.00235244
11.17.22	Red	11-10	Wipe 4	1915	1865	1865	PHEN	15.99	25.48	9.49	17698.9	0.00797245	1.78306	0.00447121	0.0258351	0.0403673	9.02828	0.00447121	2	0.0022356	0.0616059	0.00682365
11.17.22	Red	11-11	Wipe 4	2107	2057	2057	PHEN	15.97	25.42	9.45	19438.7	0.00875615	1.78306	0.00491073	0.0283747	0.0443355	9.02828	0.00491073	2	0.00245536	0.105941	0.0117344

## Sheet: Swabs & Tape
Wipe			11.17.22 Blank	50
			7.22.22 Blank	33
Date	Black/Red	Cell #	Wipe	DPBM1	NET DPM	NET DPM/mL	Sample Weight (mL)	Total DPM in Sample	Total uCi in Sample	Dose uCi	% Dose uCi
11.17.22	Black 1	Soap	Wipe 1	192145	192095	192095	10	1.92095e+06	0.865291	1.78306	0.485283
11.17.22	Black 1	Swab	Wipe 1	183696	183646	183646	10	1.83646e+06	0.827236	1.78306	0.46394
11.17.22	Black 1	Tape 1	Wipe 1	1213	1163	1163	10	11630	0.00523874	1.78306	0.00293805
11.17.22	Black 1	Tape 2	Wipe 1	484	434	434	10	4340	0.00195495	1.78306	0.0010964
11.17.22	Black 1	Skin In	Wipe 1	7860.33	7810.33	7810.33	2	15620.7	0.00703634	1.78306	0.0039462
11.17.22	Black 1	Skin Out	Wipe 1	12486.7	12436.7	12436.7	2	24873.3	0.0112042	1.78306	0.00628368
11.17.22	Black 2	Soap	Wipe 1	167044	166994	166994	10	1.66994e+06	0.752224	1.78306	0.421871
11.17.22	Black 2	Swab	Wipe 1	193189	193139	193139	10	1.93139e+06	0.869997	1.78306	0.487922
11.17.22	Black 2	Tape 1	Wipe 1	287.667	237.667	237.667	10	2376.67	0.00107057	1.78306	0.00060041
11.17.22	Black 2	Tape 2	Wipe 1	480.667	430.667	430.667	10	4306.67	0.00193994	1.78306	0.00108798
11.17.22	Black 2	Skin In	Wipe 1	27127.7	27077.7	27077.7	2	54155.3	0.0243943	1.78306	0.0136811
11.17.22	Black 2	Skin Out	Wipe 1	22332	22282	22282	2	44564	0.0200739	1.78306	0.0112581
11.17.22	Black 12	Soap	Wipe 1	151303	151253	151253	10	1.51253e+06	0.681321	1.78306	0.382107
11.17.22	Black 12	Swab	Wipe 1	176591	176541	176541	10	1.76541e+06	0.795231	1.78306	0.445991
11.17.22	Black 12	Tape 1	Wipe 1	14518.3	14468.3	14468.3	10	144683	0.0651727	1.78306	0.0365509
11.17.22	Black 12	Tape 2	Wipe 1	1310.33	1260.33	1260.33	10	12603.3	0.00567718	1.78306	0.00318394
11.17.22	Black 12	Skin In	Wipe 1	110329	110279	110279	2	220559	0.0993508	1.78306	0.0557191
11.17.22	Black 12	Skin Out	Wipe 1	324.667	274.667	274.667	2	549.333	0.000247447	1.78306	0.000138776
11.17.22	Red 1	Soap	Wipe 1	315344	315294	315294	10	3152940	1.42024	1.78306	0.796518
11.17.22	Red 1	Swab	Wipe 1	7622	7572	7572	10	75720	0.0341081	1.78306	0.0191289
11.17.22	Red 1	Tape 1	Wipe 1	35444.7	35394.7	35394.7	10	353947	0.159435	1.78306	0.0894165
11.17.22	Red 1	Tape 2	Wipe 1	9829.33	9779.33	9779.33	10	97793.3	0.0440511	1.78306	0.0247052
11.17.22	Red 1	Skin In	Wipe 1	59268.7	59218.7	59218.7	2	118437	0.0533502	1.78306	0.0299205
11.17.22	Red 1	Skin Out	Wipe 1	391.667	341.667	341.667	2	683.333	0.000307808	1.78306	0.000172629
11.17.22	Red 2	Soap	Wipe 1	120126	120076	120076	10	1.20076e+06	0.540881	1.78306	0.303344
11.17.22	Red 2	Swab	Wipe 1	210554	210504	210504	10	2.10504e+06	0.948218	1.78306	0.531791
11.17.22	Red 2	Tape 1	Wipe 1	28980.3	28930.3	28930.3	10	289303	0.130317	1.78306	0.0730859
11.17.22	Red 2	Tape 2	Wipe 1	1591.33	1541.33	1541.33	10	15413.3	0.00694294	1.78306	0.00389383
11.17.22	Red 2	Skin In	Wipe 1	54111.7	54061.7	54061.7	2	108123	0.0487042	1.78306	0.0273149
11.17.22	Red 2	Skin Out	Wipe 1	379.667	329.667	329.667	2	659.333	0.000296997	1.78306	0.000166565
11.17.22	Red 12	Soap	Wipe 1	163593	163543	163543	10	1.63543e+06	0.736679	1.78306	0.413153
11.17.22	Red 12	Swab	Wipe 1	181713	181663	181663	10	1.81663e+06	0.818303	1.78306	0.458931
11.17.22	Red 12	Tape 1	Wipe 1	579.667	529.667	529.667	10	5296.67	0.00238589	1.78306	0.00133808
11.17.22	Red 12	Tape 2	Wipe 1	250	200	200	10	2000	0.000900901	1.78306	0.000505254
11.17.22	Red 12	Skin In	Wipe 1	25483.7	25433.7	25433.7	2	50867.3	0.0229132	1.78306	0.0128505
11.17.22	Red 12	Skin Out	Wipe 1	19192	19142	19142	2	38284	0.017245	1.78306	0.00967158
11.17.22	Black 3	Soap	Wipe 2	171728	171678	171678	10	1.71678e+06	0.773323	1.78306	0.433704
11.17.22	Black 3	Swab	Wipe 2	175465	175415	175415	10	1.75415e+06	0.790159	1.78306	0.443147
11.17.22	Black 3	Tape 1	Wipe 2	3153.33	3103.33	3103.33	10	31033.3	0.013979	1.78306	0.00783986
11.17.22	Black 3	Tape 2	Wipe 2	2487	2437	2437	10	24370	0.0109775	1.78306	0.00615652
11.17.22	Black 3	Skin In	Wipe 2	104959	104909	104909	2	209818	0.0945126	1.78306	0.0530057
11.17.22	Black 3	Skin Out	Wipe 2	3482.67	3432.67	3432.67	2	6865.33	0.00309249	1.78306	0.00173437
11.17.22	Black 4	Soap	Wipe 2	146845	146795	146795	10	1.46795e+06	0.661237	1.78306	0.370843
11.17.22	Black 4	Swab	Wipe 2	183320	183270	183270	10	1832700	0.825541	1.78306	0.46299
11.17.22	Black 4	Tape 1	Wipe 2	2902	2852	2852	10	28520	0.0128468	1.78306	0.00720493
11.17.22	Black 4	Tape 2	Wipe 2	262.333	212.333	212.333	10	2123.33	0.000956456	1.78306	0.000536412
11.17.22	Black 4	Skin In	Wipe 2	141441	141391	141391	2	282781	0.127379	1.78306	0.0714382
11.17.22	Black 4	Skin Out	Wipe 2	64537.3	64487.3	64487.3	2	128975	0.0580967	1.78306	0.0325825
11.17.22	Black 13	Soap	Wipe 2	154684	154634	154634	10	1.54634e+06	0.696551	1.78306	0.390648
11.17.22	Black 13	Swab	Wipe 2	152073	152023	152023	10	1520230	0.684788	1.78306	0.384051
11.17.22	Black 13	Tape 1	Wipe 2	45386	45336	45336	10	453360	0.204216	1.78306	0.114531
11.17.22	Black 13	Tape 2	Wipe 2	834.667	784.667	784.667	10	7846.67	0.00353453	1.78306	0.00198228
11.17.22	Black 13	Skin In	Wipe 2	704	654	654	2	1308	0.000589189	1.78306	0.000330436
11.17.22	Black 13	Skin Out	Wipe 2	3533.33	3483.33	3483.33	2	6966.67	0.00313814	1.78306	0.00175997
11.17.22	Red 3	Soap	Wipe 2	162616	162566	162566	10	1.62566e+06	0.732278	1.78306	0.410685
11.17.22	Red 3	Swab	Wipe 2	161996	161946	161946	10	1619460	0.729486	1.78306	0.40912
11.17.22	Red 3	Tape 1	Wipe 2	41579	41529	41529	10	415290	0.187068	1.78306	0.104914
11.17.22	Red 3	Tape 2	Wipe 2	1363.33	1313.33	1313.33	10	13133.3	0.00591592	1.78306	0.00331784
11.17.22	Red 3	Skin In	Wipe 2	25269	25219	25219	2	50438	0.0227198	1.78306	0.012742
11.17.22	Red 3	Skin Out	Wipe 2	1358	1308	1308	2	2616	0.00117838	1.78306	0.000660873
11.17.22	Red 4	Soap	Wipe 2	120111	120061	120061	10	1.20061e+06	0.540817	1.78306	0.303307
11.17.22	Red 4	Swab	Wipe 2	169146	169096	169096	10	1690960	0.761694	1.78306	0.427182
11.17.22	Red 4	Tape 1	Wipe 2	96859.3	96809.3	96809.3	10	968093	0.436078	1.78306	0.244567
11.17.22	Red 4	Tape 2	Wipe 2	1220	1170	1170	10	11700	0.00527027	1.78306	0.00295574
11.17.22	Red 4	Skin In	Wipe 2	8787.33	8737.33	8737.33	2	17474.7	0.00787147	1.78306	0.00441457
11.17.22	Red 4	Skin Out	Wipe 2	483.333	433.333	433.333	2	866.667	0.00039039	1.78306	0.000218943
11.17.22	Red 13	Soap	Wipe 2	172771	172721	172721	10	1.72721e+06	0.778024	1.78306	0.436341
11.17.22	Red 13	Swab	Wipe 2	170142	170092	170092	10	1.70092e+06	0.766182	1.78306	0.429699
11.17.22	Red 13	Tape 1	Wipe 2	1853.67	1803.67	1803.67	10	18036.7	0.00812462	1.78306	0.00455655
11.17.22	Red 13	Tape 2	Wipe 2	672.333	622.333	622.333	10	6223.33	0.0028033	1.78306	0.00157218
11.17.22	Red 13	Skin In	Wipe 2	85056.7	85006.7	85006.7	2	170013	0.0765826	1.78306	0.04295
11.17.22	Red 13	Skin Out	Wipe 2	35593.3	35543.3	35543.3	2	71086.7	0.032021	1.78306	0.0179584
11.17.22	Black 5	Soap	Wipe 3	172821	172771	172771	10	1.72771e+06	0.778249	1.78306	0.436467
11.17.22	Black 5	Swab	Wipe 3	174502	174452	174452	10	1.74452e+06	0.785818	1.78306	0.440712
11.17.22	Black 5	Tape 1	Wipe 3	1943.33	1893.33	1893.33	10	18933.3	0.00852853	1.78306	0.00478307
11.17.22	Black 5	Tape 2	Wipe 3	712	662	662	10	6620	0.00298198	1.78306	0.00167239
11.17.22	Black 5	Skin In	Wipe 3	65493.7	65443.7	65443.7	2	130887	0.0589583	1.78306	0.0330657
11.17.22	Black 5	Skin Out	Wipe 3	30970.7	30920.7	30920.7	2	61841.3	0.0278565	1.78306	0.0156228
11.17.22	Black 8	Soap	Wipe 3	123466	123416	123416	10	1.23416e+06	0.555926	1.78306	0.311781
11.17.22	Black 8	Swab	Wipe 3	144714	144664	144664	10	1.44664e+06	0.651638	1.78306	0.36546
11.17.22	Black 8	Tape 1	Wipe 3	110762	110712	110712	10	1.10712e+06	0.498704	1.78306	0.279689
11.17.22	Black 8	Tape 2	Wipe 3	868.333	818.333	818.333	10	8183.33	0.00368619	1.78306	0.00206733
11.17.22	Black 8	Skin In	Wipe 3	101758	101708	101708	2	203415	0.0916285	1.78306	0.0513882
11.17.22	Black 8	Skin Out	Wipe 3	913.667	863.667	863.667	2	1727.33	0.000778078	1.78306	0.000436371
11.17.22	Red 5	Soap	Wipe 3	130527	130477	130477	10	1.30477e+06	0.587736	1.78306	0.329621
11.17.22	Red 5	Swab	Wipe 3	164697	164647	164647	10	1.64647e+06	0.741652	1.78306	0.415942
11.17.22	Red 5	Tape 1	Wipe 3	101341	101291	101291	10	1.01291e+06	0.456264	1.78306	0.255888
11.17.22	Red 5	Tape 2	Wipe 3	1464.33	1414.33	1414.33	10	14143.3	0.00637087	1.78306	0.00357299
11.17.22	Red 5	Skin In	Wipe 3	66578	66528	66528	2	133056	0.0599351	1.78306	0.0336136
11.17.22	Red 5	Skin Out	Wipe 3	805	755	755	2	1510	0.00068018	1.78306	0.000381467
11.17.22	Red 8	Soap	Wipe 3	138039	137989	137989	10	1.37989e+06	0.621571	1.78306	0.348597
11.17.22	Red 8	Swab	Wipe 3	111308	111258	111258	10	1.11258e+06	0.501161	1.78306	0.281067
11.17.22	Red 8	Tape 1	Wipe 3	119635	119585	119585	10	1.19585e+06	0.538673	1.78306	0.302105
11.17.22	Red 8	Tape 2	Wipe 3	1371	1321	1321	10	13210	0.00595045	1.78306	0.0033372
11.17.22	Red 8	Skin In	Wipe 3	70223.3	70173.3	70173.3	2	140347	0.0632192	1.78306	0.0354554
11.17.22	Red 8	Skin Out	Wipe 3	510.333	460.333	460.333	2	920.667	0.000414715	1.78306	0.000232585
11.17.22	Red 9	Soap	Wipe 3	183765	183715	183715	10	1837150	0.827545	1.78306	0.464114
11.17.22	Red 9	Swab	Wipe 3	159502	159452	159452	10	1.59452e+06	0.718254	1.78306	0.40282
11.17.22	Red 9	Tape 1	Wipe 3	20451	20401	20401	10	204010	0.0918964	1.78306	0.0515385
11.17.22	Red 9	Tape 2	Wipe 3	773.333	723.333	723.333	10	7233.33	0.00325826	1.78306	0.00182734
11.17.22	Red 9	Skin In	Wipe 3	30638	30588	30588	2	61176	0.0275568	1.78306	0.0154547
11.17.22	Red 9	Skin Out	Wipe 3	26022.3	25972.3	25972.3	2	51944.7	0.0233985	1.78306	0.0131226
11.17.22	Black 6	Soap	Wipe 4	200027	199977	199977	10	1.99977e+06	0.900799	1.78306	0.505197
11.17.22	Black 6	Swab	Wipe 4	170922	170872	170872	10	1708720	0.769694	1.78306	0.431669
11.17.22	Black 6	Tape 1	Wipe 4	1425.67	1375.67	1375.67	10	13756.7	0.0061967	1.78306	0.00347531
11.17.22	Black 6	Tape 2	Wipe 4	685.667	635.667	635.667	10	6356.67	0.00286336	1.78306	0.00160587
11.17.22	Black 6	Skin In	Wipe 4	13587.3	13537.3	13537.3	2	27074.7	0.0121958	1.78306	0.00683979
11.17.22	Black 6	Skin Out	Wipe 4	713.333	663.333	663.333	2	1326.67	0.000597598	1.78306	0.000335152
11.17.22	Black 10	Soap	Wipe 4	134649	134599	134599	10	1.34599e+06	0.6063	1.78306	0.340033
11.17.22	Black 10	Swab	Wipe 4	156987	156937	156937	10	1569370	0.706923	1.78306	0.396465
11.17.22	Black 10	Tape 1	Wipe 4	52883.7	52833.7	52833.7	10	528337	0.237989	1.78306	0.133472
11.17.22	Black 10	Tape 2	Wipe 4	1268.33	1218.33	1218.33	10	12183.3	0.00548799	1.78306	0.00307784
11.17.22	Black 10	Skin In	Wipe 4	25848	25798	25798	2	51596	0.0232414	1.78306	0.0130345
11.17.22	Black 10	Skin Out	Wipe 4	116	66	66	2	132	5.94595e-05	1.78306	3.33468e-05
11.17.22	Black 11	Soap	Wipe 4	179303	179253	179253	10	1.79253e+06	0.807447	1.78306	0.452843
11.17.22	Black 11	Swab	Wipe 4	110686	110636	110636	10	1106360	0.49836	1.78306	0.279497
11.17.22	Black 11	Tape 1	Wipe 4	99655.3	99605.3	99605.3	10	996053	0.448673	1.78306	0.25163
11.17.22	Black 11	Tape 2	Wipe 4	1610	1560	1560	10	15600	0.00702703	1.78306	0.00394098
11.17.22	Black 11	Skin In	Wipe 4	12276.7	12226.7	12226.7	2	24453.3	0.011015	1.78306	0.00617757
11.17.22	Black 11	Skin Out	Wipe 4	772	722	722	2	1444	0.00065045	1.78306	0.000364794
11.17.22	Red 6	Soap	Wipe 4	182098	182048	182048	10	1.82048e+06	0.820038	1.78306	0.459903
11.17.22	Red 6	Swab	Wipe 4	142058	142008	142008	10	1420080	0.639676	1.78306	0.358751
11.17.22	Red 6	Tape 1	Wipe 4	42654.3	42604.3	42604.3	10	426043	0.191911	1.78306	0.10763
11.17.22	Red 6	Tape 2	Wipe 4	2565.67	2515.67	2515.67	10	25156.7	0.0113318	1.78306	0.00635526
11.17.22	Red 6	Skin In	Wipe 4	47599.3	47549.3	47549.3	2	95098.7	0.0428372	1.78306	0.0240245
11.17.22	Red 6	Skin Out	Wipe 4	1018.67	968.667	968.667	2	1937.33	0.000872673	1.78306	0.000489423
11.17.22	Red 10	Soap	Wipe 4	166290	166240	166240	10	1662400	0.748829	1.78306	0.419967
11.17.22	Red 10	Swab	Wipe 4	169637	169587	169587	10	1695870	0.763905	1.78306	0.428423
11.17.22	Red 10	Tape 1	Wipe 4	1864.67	1814.67	1814.67	10	18146.7	0.00817417	1.78306	0.00458434
11.17.22	Red 10	Tape 2	Wipe 4	513	463	463	10	4630	0.00208559	1.78306	0.00116966
11.17.22	Red 10	Skin In	Wipe 4	81147	81097	81097	2	162194	0.0730604	1.78306	0.0409746
11.17.22	Red 10	Skin Out	Wipe 4	47003.7	46953.7	46953.7	2	93907.3	0.0423006	1.78306	0.0237235
11.17.22	Red 11	Soap	Wipe 4	170738	170688	170688	10	1.70688e+06	0.768863	1.78306	0.431203
11.17.22	Red 11	Swab	Wipe 4	169807	169757	169757	10	1697570	0.764671	1.78306	0.428852
11.17.22	Red 11	Tape 1	Wipe 4	1679.67	1629.67	1629.67	10	16296.7	0.00734084	1.78306	0.00411698
11.17.22	Red 11	Tape 2	Wipe 4	548.667	498.667	498.667	10	4986.67	0.00224625	1.78306	0.00125977
11.17.22	Red 11	Skin In	Wipe 4	74287.3	74237.3	74237.3	2	148475	0.0668805	1.78306	0.0375087
11.17.22	Red 11	Skin Out	Wipe 4	33504	33454	33454	2	66908	0.0301387	1.78306	0.0169028

## Sheet: Absorption
Flux %Dose/hr	Pig Skin	Phen	Wipe 1									Cumulative Mass (µg/cm2)	Pig Skin	Phen	Wipe 1									Cumulative Mass (% Dose)	Pig Skin	Phen	Wipe 1
Time	Wipe 1 - 1	Wipe 1 - 2	Wipe 1 - 3	Wipe 1 - 4	Wipe 1 - 5	Wipe 1 - 6	Average	STD Dev				Time	Wipe 1 - 1	Wipe 1 - 2	Wipe 1 - 3	Wipe 1 - 4	Wipe 1 - 5	Wipe 1 - 6	Average	STD Dev				Time	Wipe 1 - 1	Wipe 1 - 2	Wipe 1 - 3	Wipe 1 - 4	Wipe 1 - 5	Wipe 1 - 6	Average	STD Dev
0	#DIV/0!	#DIV/0!	#DIV/0!	#DIV/0!	#DIV/0!	#DIV/0!	#DIV/0!	#DIV/0!				0	0.000163487	4.13279e-05	6.70552e-05	3.67663e-05	0.000306645	2.51799e-05	0.000106743	0.000110076				0	1.81083e-05	4.5776e-06	7.42724e-06	4.07235e-06	3.39649e-05	2.789e-06	1.18232e-05	1.21924e-05
15	0.000264922	5.93775e-05	0.000105561	7.24332e-05	0.00022506	2.14901e-05	0.000124807	9.77258e-05				15	0.000761434	0.000175347	0.000305314	0.000200253	0.000814622	7.36847e-05	0.000388442	0.000318609				15	8.43387e-05	1.9422e-05	3.38175e-05	2.21807e-05	9.023e-05	8.16154e-06	4.30251e-05	3.52901e-05
30	0.000122298	5.1738e-05	8.85509e-05	2.80585e-05	0.000212867	1.65723e-06	8.4195e-05	7.62162e-05				30	0.00103747	0.000292123	0.00050518	0.000263583	0.00129508	7.74252e-05	0.000578477	0.000482032				30	0.000114913	3.23565e-05	5.59552e-05	2.91953e-05	0.000143447	8.57585e-06	6.40738e-05	5.33913e-05
45	9.52842e-05	8.14672e-05	0.00010101	7.41208e-05	0.000236762	3.94199e-05	0.000104677	6.82334e-05				45	0.00125253	0.000476001	0.000733167	0.000430879	0.00182947	0.000166399	0.000814741	0.000618131				45	0.000138734	5.27233e-05	8.12078e-05	4.77255e-05	0.000202637	1.84308e-05	9.02432e-05	6.8466e-05
60	6.93613e-05	7.64753e-05	5.18391e-05	7.12611e-05	0.000150919	3.37779e-05	7.56057e-05	4.01128e-05				60	0.00140909	0.000648611	0.000850172	0.00059172	0.0021701	0.000242638	0.000985388	0.000695906				60	0.000156075	7.18421e-05	9.41676e-05	6.55407e-05	0.000240367	2.68753e-05	0.000109145	7.70806e-05
90	0.000187692	0.000364507	0.000115535	0.00080298	0.000731339	0.000443724	0.000440963	0.000279742				90	0.00225635	0.00229405	0.00137171	0.00421649	0.00547147	0.00224567	0.00297596	0.00153989				90	0.000249921	0.000254096	0.000151935	0.000467031	0.000606036	0.000248737	0.000329626	0.000170562
120	0.000483907	0.00066318	0.000376889	0.00161316	0.00106893	0.00114114	0.0008912	0.000468545				120	0.00444078	0.00528774	0.00307304	0.0114985	0.0102968	0.00739695	0.00699896	0.00335157				120	0.000491874	0.000585686	0.00034038	0.00127361	0.0011405	0.000819308	0.000775226	0.00037123
150	0.000858674	0.000969583	0.000718411	0.00192984	0.00120491	0.00192681	0.00126804	0.000535666				150	0.00831696	0.00966457	0.00631605	0.0202101	0.0157359	0.0160949	0.0127231	0.0054096				150	0.000921211	0.00107048	0.000699585	0.00223853	0.00174295	0.00178272	0.00140924	0.000599184
180	0.00103338	0.00122915	0.00102206	0.00195628	0.00112838	0.00229476	0.001444	0.000543809				180	0.0129818	0.0152131	0.0109298	0.029041	0.0208296	0.0264537	0.0192415	0.00741707				180	0.0014379	0.00168505	0.00121061	0.00321666	0.00230715	0.0029301	0.00213125	0.000821537
240	0.00134246	0.00144718	0.00119048	0.00205534	0.00120686	0.00224373	0.00158101	0.000454205				240	0.0251019	0.0282787	0.0216777	0.0475972	0.0317254	0.0467108	0.0335153	0.0110811				240	0.00278037	0.00313223	0.00240109	0.005272	0.003514	0.00517383	0.00371225	0.00122738
360	0.00077607	0.00150194	0.00119696	0.00189439	0.00111953	0.00221889	0.0014513	0.000532688				360	0.0391151	0.0553985	0.0432908	0.0818034	0.0519403	0.0867763	0.0597207	0.019967				360	0.00433251	0.0061361	0.00479502	0.00906079	0.00575307	0.00961161	0.00661485	0.0022116
480	0.000684643	0.00156904	0.0014492	0.00194584	0.00132398	0.00205217	0.00150414	0.000491263				480	0.0514774	0.08373	0.0694584	0.116939	0.0758468	0.123831	0.0868804	0.0281334				480	0.00570179	0.00927418	0.00769342	0.0129525	0.00840102	0.0137159	0.00962314	0.00311614
												Thickness (mm)	25.5	22.5	24.5	25	21	22	23.4167	1.82802
												Slope (cumm. µg/cm2 / min)	0.000132988	0.000220799	0.000171126	0.000292859	0.000180246	0.000326619	0.000220773	7.51176e-05
												y - Intercept	-0.0103395	-0.023375	-0.0188789	-0.0234977	-0.011567	-0.0320771	-0.0199559	0.00818736
												Rsq	0.987066	0.99797	0.996406	0.999905	0.999098	0.999676	0.996687	0.00488623
												X-Intercept (min) (Lag Time)	80.0405	106.168	110.68	80.2521	64.3456	98.2604	89.9578	17.9425
												Diffusivity (cm2/min)	0.01354	0.0079473	0.00903881	0.0129799	0.0114227	0.00820948	0.010523	0.00245511
												Diffusivity (cm2/hr)	0.812402	0.476838	0.542329	0.778796	0.685361	0.492569	0.631382	0.147307
												Js (flux /hr)=	0.00797926	0.0132479	0.0102675	0.0175716	0.0108148	0.0195971	0.0132464	0.00450706
												Cs (µg dose) =	57.781	57.781	57.781	57.781	57.781	57.781	57.781	7.78361e-15
												Permeability Coefficient Kp	0.000138095	0.000229278	0.000177697	0.000304106	0.000187168	0.000339162	0.000229251	7.80024e-05
Flux %Dose/hr	Pig Skin	Phen	Wipe 2									Cumulative Mass (µg/cm2)	Pig Skin	Phen	Wipe 2									Cumulative Mass (% Dose)	Pig Skin	Phen	Wipe 2
Time	Wipe 2 - 1	Wipe 2 - 2	Wipe 2 - 3	Wipe 2 - 4	Wipe 2 - 5	Wipe 2 - 6	Average	STD Dev				Time	Wipe 2 - 1	Wipe 2 - 2	Wipe 2 - 3	Wipe 2 - 4	Wipe 2 - 5	Wipe 2 - 6	Average	STD Dev				Time	Wipe 2 - 1	Wipe 2 - 2	Wipe 2 - 3	Wipe 2 - 4	Wipe 2 - 5	Wipe 2 - 6	Average	STD Dev
0	#DIV/0!	#DIV/0!	#DIV/0!	#DIV/0!	#DIV/0!	#DIV/0!	#DIV/0!	#DIV/0!				0	6.79675e-05	0.000403973	0	0.00243413	5.73238e-05	9.88342e-06	0.000495546	0.000961538				0	7.52829e-06	4.47453e-05	0	0.000269611	6.34936e-06	1.09472e-06	5.48882e-05	0.000106503
15	8.40575e-05	0.000200818	2.40164e-05	0.000815783	7.17495e-05	3.15279e-05	0.000204659	0.00030604				15	0.000257691	0.000857235	5.42068e-05	0.00427541	0.000219267	8.1044e-05	0.000957475	0.00165151				15	2.85427e-05	9.49499e-05	6.0041e-06	0.000473557	2.42867e-05	8.97668e-06	0.000106053	0.000182926
30	6.42683e-05	0.000186978	3.91269e-05	0.000627768	4.57019e-05	4.0097e-05	0.000167323	0.000232563				30	0.000402749	0.00127926	0.000142519	0.00569233	0.00032242	0.000171546	0.00133514	0.00217529				30	4.46097e-05	0.000141694	1.57858e-05	0.000630499	3.57122e-05	1.90009e-05	0.000147884	0.000240942
45	7.96954e-05	0.000177526	3.06117e-05	0.000533831	4.10266e-05	1.33926e-05	0.000146014	0.000198858				45	0.000582628	0.00167995	0.000211612	0.00689722	0.00041502	0.000201774	0.0016647	0.00262159				45	6.45336e-05	0.000186076	2.34387e-05	0.000763957	4.59689e-05	2.23491e-05	0.000184387	0.000290375
60	2.48989e-05	0.00010702	1.48814e-05	0.000191592	5.14416e-05	3.37173e-06	6.55343e-05	7.19603e-05				60	0.000638826	0.0019215	0.0002452	0.00732966	0.000531127	0.000209384	0.00181262	0.00277477				60	7.07583e-05	0.000212831	2.71591e-05	0.000811855	5.88293e-05	2.3192e-05	0.000200771	0.000307342
90	5.38433e-05	0.000281406	8.11842e-05	0.000640662	9.23908e-05	0.000279348	0.000238139	0.000221557				90	0.000881882	0.0031918	0.000611677	0.0102217	0.000948193	0.0014704	0.00288761	0.0037109				90	9.768e-05	0.000353534	6.77512e-05	0.00113219	0.000105025	0.000162866	0.00031984	0.000411031
120	0.000159105	0.000587308	0.000355022	0.00104689	0.000363958	0.000982214	0.000582416	0.000361724				120	0.0016001	0.00584299	0.0022143	0.0149475	0.00259115	0.00590426	0.00551672	0.00497998				120	0.000177232	0.000647188	0.000245262	0.00165563	0.000287004	0.000653973	0.000611048	0.000551598
150	0.000296719	0.0011019	0.0009384	0.00166491	0.000788183	0.00203183	0.00113699	0.000624154				150	0.00293953	0.0108171	0.00645037	0.0224632	0.00614912	0.0150762	0.0106493	0.00716263				150	0.000325592	0.00119814	0.000714462	0.00248809	0.000681095	0.00166989	0.00117954	0.000793354
180	0.000589798	0.00175507	0.0013611	0.0019742	0.00119462	0.00325545	0.00168837	0.0009055				180	0.00560197	0.0187397	0.0125946	0.031375	0.0115418	0.0297718	0.0182708	0.0104136				180	0.000620491	0.00207567	0.00139501	0.00347519	0.0012784	0.00329762	0.00202373	0.00115344
240	0.000967142	0.00274703	0.00231771	0.00257463	0.00179031	0.00448262	0.00247991	0.00117316				240	0.0143336	0.0435407	0.0335196	0.0546195	0.0277052	0.0702421	0.0406601	0.0199507				240	0.00158763	0.0048227	0.00371273	0.00604982	0.00306871	0.00778023	0.00450364	0.0022098
360	0.00148766	0.00354628	0.00400547	0.00273688	0.00250561	0.00518335	0.00324421	0.00128992				360	0.0411957	0.107574	0.105845	0.104038	0.0729478	0.163836	0.0992394	0.0409124				360	0.00456296	0.0119153	0.0117237	0.0115236	0.00807992	0.0181469	0.0109921	0.00453159
480	0.00172733	0.00388387	0.00370819	0.00272483	0.00302857	0.0046978	0.0032951	0.00103334				480	0.0723854	0.177704	0.172802	0.153239	0.127633	0.248662	0.158738	0.0584779				480	0.00801762	0.019683	0.01914	0.0169732	0.0141371	0.0275425	0.0175823	0.00647719
												Thickness (mm)	25	25	24.5	21.5	22	22.5	23.4167	1.59426
												Slope (cumm. µg/cm2 / min)	0.000241882	0.000559012	0.000580343	0.0004006	0.000416368	0.000736619	0.000489137	0.000172463
												y - Intercept	-0.0444394	-0.0916382	-0.104868	-0.0398222	-0.073797	-0.103907	-0.076412	0.0288633
												Rsq	0.998151	0.999312	0.999505	0.999229	0.997032	0.999455	0.998781	0.000991623
												X-Intercept (min) (Lag Time)	184.049	164.064	180.789	99.5472	177.782	141.154	157.898	32.6388
												Diffusivity (cm2/min)	0.00565972	0.00634917	0.00553362	0.00773921	0.00453739	0.0059775	0.0059661	0.00105952
												Diffusivity (cm2/hr)	0.339583	0.38095	0.332017	0.464353	0.272243	0.35865	0.357966	0.0635712
												Js (flux /hr)=	0.0145129	0.0335407	0.0348206	0.024036	0.0249821	0.0441971	0.0293482	0.0103478
												Cs (µg dose) =	57.781	57.781	57.781	57.781	57.781	57.781	57.781	7.78361e-15
												Permeability Coefficient Kp	0.000251171	0.00058048	0.00060263	0.000415984	0.000432358	0.000764908	0.000507922	0.000179086
Flux %Dose/hr	Pig Skin	Phen	Wipe 3									Cumulative Mass (µg/cm2)	Pig Skin	Phen	Wipe 3									Cumulative Mass (% Dose)	Pig Skin	Phen	Wipe 3
Time	Wipe 3 - 1	Wipe 3 - 2	Wipe 3 - 3	Wipe 3 - 4	Wipe 3 - 5		Average	STD Dev				Time	Wipe 3 - 1	Wipe 3 - 2	Wipe 3 - 3	Wipe 3 - 4	Wipe 3 - 5		Average	STD Dev				Time	Wipe 3 - 1	Wipe 3 - 2	Wipe 3 - 3	Wipe 3 - 4	Wipe 3 - 5		Average	STD Dev
0	#DIV/0!	#DIV/0!	#DIV/0!	#DIV/0!	#DIV/0!		#DIV/0!	#DIV/0!				0	0.000238723	8.83958e-05	5.80689e-05	0	0		7.70375e-05	9.81077e-05				0	2.64416e-05	9.79098e-06	6.43189e-06	0	0		8.5329e-06	1.08667e-05
15	0.000109559	0.000466168	5.41633e-05	6.52519e-05	4.44927e-05		0.000147927	0.000179635				15	0.000486006	0.00114057	0.000180319	0.000147278	0.000100423		0.000410919	0.000435063				15	5.38315e-05	0.000126333	1.99727e-05	1.6313e-05	1.11232e-05		4.55146e-05	4.81889e-05
30	9.19765e-05	0.000399232	7.27229e-05	5.05456e-05	3.62099e-05		0.000130137	0.000151922				30	0.000693603	0.00204166	0.00034446	0.000261363	0.000182151		0.000704648	0.000772492				30	7.68256e-05	0.000226141	3.81534e-05	2.89494e-05	2.01756e-05		7.8049e-05	8.55635e-05
45	9.97069e-05	0.00035383	0.000100815	1.08461e-05	3.08272e-05		0.000119205	0.000137222				45	0.000918649	0.00284028	0.000572007	0.000285844	0.000251731		0.000973702	0.00107737				45	0.000101752	0.000314598	6.33572e-05	3.16609e-05	2.78825e-05		0.00010785	0.000119333
60	5.76394e-05	0.000204325	3.67825e-05	5.91147e-05	1.08461e-05		7.37415e-05	7.55761e-05				60	0.00104874	0.00330146	0.000655027	0.00041927	0.000276211		0.00114014	0.00124308				60	0.000116162	0.000365679	7.25528e-05	4.64396e-05	3.0594e-05		0.000126286	0.000137687
90	0.000251994	0.000283279	0.000322672	4.1734e-05	0.000339507		0.000247837	0.000120162				90	0.00218628	0.00458022	0.00211162	0.000607663	0.0018088		0.00225892	0.00144436				90	0.000242159	0.000507319	0.000233889	6.73066e-05	0.000200348		0.000250204	0.000159981
120	0.0006924	0.000384305	0.000839962	5.38854e-05	0.00104807		0.000603725	0.000391019				120	0.00531187	0.00631503	0.00590332	0.000850909	0.00653994		0.00498421	0.00235731				120	0.000588359	0.000699471	0.00065387	9.42493e-05	0.000724383		0.000552067	0.000261103
150	0.00116632	0.00051354	0.00145961	4.78981e-05	0.00177576		0.000992625	0.000704197				150	0.0105768	0.00863322	0.0124922	0.00106713	0.014556		0.00946506	0.00518493				150	0.00117152	0.000956242	0.00138367	0.000118198	0.00161226		0.00104838	0.000574299
180	0.00163062	0.000710825	0.00159238	0.000130841	0.00225755		0.00126444	0.000839559				180	0.0179377	0.011842	0.0196804	0.00165776	0.0247468		0.0151729	0.00885122				180	0.00198683	0.00131165	0.00217987	0.000183619	0.00274104		0.0016806	0.000980388
240	0.00209109	0.000869906	0.00197371	0.000141284	0.00269721		0.00155464	0.00102899				240	0.0368166	0.0196957	0.0374997	0.00293332	0.0490981		0.0292087	0.0180492				240	0.00407792	0.00218156	0.00415358	0.000324903	0.00543825		0.00323524	0.00199919
360	0.00231872	0.000794042	0.00206316	0.000284096	0.00288711		0.00166943	0.00108913				360	0.0786848	0.0340334	0.0747533	0.00806311	0.101229		0.0593528	0.0375375				360	0.00871537	0.00376965	0.0082799	0.000893094	0.0112125		0.00657409	0.00415776
480	0.00243873	0.000235757	0.00189353	0.000540729	0.0029553		0.00161281	0.00118415				480	0.12272	0.0382904	0.108944	0.0178268	0.154592		0.0884746	0.0580362				480	0.0135928	0.00424116	0.012067	0.00197455	0.0171231		0.00979971	0.00642826
												Thickness (mm)	25	22.5	23.5	25	22.5		23.7	1.25499
												Slope (cumm. µg/cm2 / min)	0.00035041	0.000121856	0.000297685	6.20563e-05	0.000427315		0.000251864	0.000154534
												y - Intercept	-0.0463393	-0.00978052	-0.0334342	-0.0127325	-0.0516586		-0.030789	0.0190509
												Rsq	0.999335	0.999554	0.999388	0.97934	0.999257		0.995375	0.00896414
												X-Intercept (min) (Lag Time)	132.365	80.3307	112.466	210.017	121.011		131.238	48.1038
												Diffusivity (cm2/min)	0.00786966	0.0105035	0.00818398	0.00495992	0.00697252		0.00769791	0.00200995
												Diffusivity (cm2/hr)	0.47218	0.630208	0.491039	0.297595	0.418351		0.461875	0.120597
												Js (flux /hr)=	0.0210246	0.00731139	0.0178611	0.00372338	0.0256389		0.0151119	0.00927203
												Cs (µg dose) =	57.781	57.781	57.781	57.781	57.781		57.781	0
												Permeability Coefficient Kp	0.000363867	0.000126536	0.000309117	6.44395e-05	0.000443726		0.000261537	0.000160469
Flux %Dose/hr	Pig Skin	Phen	Wipe 4									Cumulative Mass (µg/cm2)	Pig Skin	Phen	Wipe 4									Cumulative Mass (% Dose)	Pig Skin	Phen	Wipe 4
Time	Wipe 4 - 1	Wipe 4 - 2	Wipe 4 - 3	Wipe 4 - 4	Wipe 4 - 5	Wipe 4 - 6	Average	STD Dev				Time	Wipe 4 - 1	Wipe 4 - 2	Wipe 4 - 3	Wipe 4 - 4	Wipe 4 - 5	Wipe 4 - 6	Average	STD Dev				Time	Wipe 4 - 1	Wipe 4 - 2	Wipe 4 - 3	Wipe 4 - 4	Wipe 4 - 5	Wipe 4 - 6	Average	STD Dev
0	#DIV/0!	#DIV/0!	#DIV/0!	#DIV/0!	#DIV/0!	#DIV/0!	#DIV/0!	#DIV/0!				0	0	0	1.68778e-05	0.000169919	2.778e-05	7.21186e-05	4.77825e-05	6.54692e-05				0	0	0	1.86944e-06	1.88207e-05	3.077e-06	7.98807e-06	5.29254e-06	7.25156e-06
15	1.52317e-05	4.14477e-05	0.000102237	0.000156285	4.80598e-05	7.96079e-05	7.38115e-05	5.05681e-05				15	3.43791e-05	9.35504e-05	0.000247633	0.000522666	0.000136254	0.000251799	0.00021438	0.00017358				15	3.80793e-06	1.03619e-05	2.74286e-05	5.7892e-05	1.50919e-05	2.789e-05	2.37454e-05	1.92262e-05
30	0	1.71921e-05	7.41781e-05	0.000104406	3.27674e-05	1.67071e-05	4.08751e-05	4.00667e-05				30	3.43791e-05	0.000132354	0.000415058	0.000758317	0.000210213	0.000289508	0.000306638	0.00025685				30	3.80793e-06	1.466e-05	4.59731e-05	8.39935e-05	2.32838e-05	3.20668e-05	3.39642e-05	2.84495e-05
45	6.26178e-06	5.5679e-05	6.21463e-05	0.000124171	1.91795e-05	1.13985e-05	4.64727e-05	4.46308e-05				45	4.85124e-05	0.000258026	0.000555327	0.00103858	0.000253502	0.000315235	0.00041153	0.000347408				45	5.37338e-06	2.85797e-05	6.15096e-05	0.000115036	2.80787e-05	3.49164e-05	4.55824e-05	3.84799e-05
60	0	0.000100714	5.18694e-05	3.58629e-05	2.18472e-05	1.91862e-05	3.82466e-05	3.51809e-05				60	4.85124e-05	0.000485344	0.000672399	0.00111953	0.000302813	0.00035854	0.000497856	0.000367819				60	5.37338e-06	5.37582e-05	7.4477e-05	0.000124002	3.35405e-05	3.9713e-05	5.5144e-05	4.07408e-05
90	6.17421e-05	0.00072072	8.95041e-05	0.000117118	9.23504e-05	7.09478e-05	0.000192064	0.000259695				90	0.000327225	0.00373878	0.00107643	0.00164821	0.000719695	0.000678809	0.00136486	0.001246				90	3.62444e-05	0.000414118	0.000119229	0.000182561	7.97156e-05	7.51869e-05	0.000151176	0.00013801
120	0.000269285	0.0020619	0.000109236	0.000217236	0.00035401	0.000270964	0.000547104	0.000746439				120	0.00154282	0.0130465	0.00156954	0.00262885	0.00231775	0.00190198	0.00383457	0.00453279				120	0.000170887	0.00144507	0.000173847	0.000291179	0.000256721	0.000210669	0.000424728	0.000502065
150	0.000767168	0.00386007	0.000299959	0.000455911	0.000805362	0.000616484	0.00113416	0.00134887				150	0.00500592	0.0304714	0.0029236	0.00468689	0.00595326	0.00468488	0.00895432	0.0105867				150	0.000554471	0.0033751	0.000323827	0.000519134	0.000659401	0.000518911	0.000991807	0.00117261
180	0.00124328	0.00508837	0.000626222	0.000621139	0.00121412	0.000858858	0.00160866	0.00172627				180	0.0106182	0.053441	0.00575046	0.0074908	0.011434	0.00856189	0.0162161	0.0183529				180	0.00117611	0.00591928	0.000636938	0.000829704	0.00126646	0.00094834	0.00179614	0.00203282
240	0.00179408	0.00616096	0.000889232	0.000782278	0.0022588	0.0014041	0.00221491	0.00201085				240	0.0268157	0.109064	0.0137787	0.0145534	0.031827	0.0212385	0.0362129	0.0363633				240	0.00297019	0.0120802	0.00152617	0.00161198	0.00352526	0.00235244	0.00401105	0.00402771
360	0.00266148	0.00646064	0.00134082	0.00126358	0.00313396	0.0022356	0.00284935	0.0019144				360	0.074873	0.225721	0.0379894	0.0373693	0.0884155	0.0616059	0.0876623	0.0705691				360	0.00829316	0.0250015	0.00420782	0.00413914	0.00979317	0.00682365	0.00970974	0.00781645
480	0.00348394	0.00525366	0.00164291	0.00144995	0.00362524	0.00245536	0.00298518	0.00143135				480	0.137781	0.320584	0.0676546	0.0635505	0.153875	0.105941	0.141564	0.0949017				480	0.015261	0.0355088	0.00749363	0.00703904	0.0170436	0.0117344	0.0156801	0.0105116
												Thickness (mm)	22.5	23	24.5	22.5	24.5	24.5	23.5833	1.02062
												Slope (cumm. µg/cm2 / min)	0.000462355	0.000903454	0.000224483	0.000189542	0.000508533	0.000329639	0.000436334	0.000261251
												y - Intercept	-0.0866246	-0.103377	-0.0410064	-0.0289647	-0.0916993	-0.0544994	-0.0676952	0.0303122
												Rsq	0.994065	0.995436	0.996595	0.992031	0.998242	0.99367	0.995006	0.00222286
												X-Intercept (min) (Lag Time)	188.38	114.86	183.274	154.107	180.637	166.278	164.589	27.4167
												Diffusivity (cm2/min)	0.00447898	0.00767601	0.00545859	0.0054751	0.00553826	0.00601653	0.00577391	0.0010581
												Diffusivity (cm2/hr)	0.268739	0.460561	0.327515	0.328506	0.332296	0.360992	0.346435	0.0634863
												Js (flux /hr)=	0.0277413	0.0542072	0.013469	0.0113725	0.030512	0.0197783	0.0261801	0.0156751
												Cs (µg dose) =	57.781	57.781	57.781	57.781	57.781	57.781	57.781	7.78361e-15
												Permeability Coefficient Kp	0.000480111	0.00093815	0.000233104	0.000196821	0.000528062	0.000342298	0.000453091	0.000271284

## Sheet: Mass Balance
	Wipe
				Swab	Tape Strips	Skin
	Date	Sample	Wipe	Remaining Dose (% Dose)	Stratum Corneum (% Dose)	Skin (% Dose)	Absorption (% Dose)	Total Recovery (% Dose)
	11.17.22	Black 1	Wipe 1	0.949224	0.00403445	0.0102299	0.00570179	0.96919
	11.17.22	Black 2	Wipe 1	0.909794	0.00168839	0.0249392	0.00927418	0.945695
	11.17.22	Black 12	Wipe 1	0.828098	0.0397349	0.0558579	0.00769342	0.931384
	11.17.22	Red 1	Wipe 1	0.815647	0.114122	0.0300931	0.0129525	0.972814
	11.17.22	Red 2	Wipe 1	0.835135	0.0769797	0.0274815	0.00840102	0.947997
	11.17.22	Red 12	Wipe 1	0.872084	0.00184334	0.022522	0.0137159	0.910165
	11.17.22	Black 3	Wipe 2	0.876851	0.0139964	0.0547401	0.00801762	0.953605
	11.17.22	Black 4	Wipe 2	0.833833	0.00774134	0.104021	0.019683	0.965278
	11.17.22	Black 13	Wipe 2	0.7747	0.116513	0.00209041	0.01914	0.912443
	11.17.22	Red 3	Wipe 2	0.819804	0.108231	0.0134029	0.0169732	0.958412
	11.17.22	Red 4	Wipe 2	0.73049	0.247522	0.00463352	0.0141371	0.996783
	11.17.22	Red 13	Wipe 2	0.86604	0.00612873	0.0609084	0.0275425	0.96062
	11.17.22	Black 5	Wipe 3	0.877179	0.00645546	0.0486885	0.0135928	0.945916
	11.17.22	Black 8	Wipe 3	0.677241	0.281757	0.0518246	0.00424116	1.01506
	11.17.22	Red 5	Wipe 3	0.745563	0.259461	0.033995	0.012067	1.05109
	11.17.22	Red 8	Wipe 3	0.629664	0.305442	0.035688	0.00197455	0.972769
	11.17.22	Red 9	Wipe 3	0.866934	0.0533658	0.0285773	0.0171231	0.966
	11.17.22	Black 6	Wipe 4	0.936866	0.00508117	0.00717495	0.015261	0.964383
	11.17.22	Black 10	Wipe 4	0.736498	0.13655	0.0130679	0.0355088	0.921625
	11.17.22	Black 11	Wipe 4	0.732339	0.255571	0.00654237	0.00749363	1.00195
	11.17.22	Red 6	Wipe 4	0.818654	0.113985	0.0245139	0.00703904	0.964192
	11.17.22	Red 10	Wipe 4	0.84839	0.005754	0.0646981	0.0170436	0.935886
	11.17.22	Red 11	Wipe 4	0.860056	0.00537675	0.0544115	0.0117344	0.931578
